# Supplementary material for: Integrating multi-omic QTLs and predictive models reveals regulatory architectures at immune related GWAS loci in CD4+ T cells
Source: medRxiv. 2026 Jan 30:2026.01.27.26344979. Preprint. [Version 1] doi: 10.64898/2026.01.27.26344979 (PMC12870616; doi:10.64898/2026.01.27.26344979)
Supplement: Supplement 2 [file media-2.xlsx]

## Sheet: Supplementary Table 1
Supplementary Table 1. ChromBPNet Variant Prediction Scores
Averaged Prediction scores across all bias-factorized ChromBPNet folds (0-4) for all SNPs within ChromBPNet Peakset
chr	pos	allele1	allele2	variant_id	logfc.mean	logfc.mean.pval	abs_logfc.mean	abs_logfc.mean.pval	jsd.mean	jsd.mean.pval	logfc_x_jsd.mean	logfc_x_jsd.mean.pval	abs_logfc_x_jsd.mean	abs_logfc_x_jsd.mean.pval	active_allele_quantile.mean	active_allele_quantile.mean.pval	logfc_x_active_allele_quantile.mean	logfc_x_active_allele_quantile.mean.pval	abs_logfc_x_active_allele_quantile.mean	abs_logfc_x_active_allele_quantile.mean.pval	jsd_x_active_allele_quantile.mean	jsd_x_active_allele_quantile.mean.pval	logfc_x_jsd_x_active_allele_quantile.mean	logfc_x_jsd_x_active_allele_quantile.mean.pval	abs_logfc_x_jsd_x_active_allele_quantile.mean	abs_logfc_x_jsd_x_active_allele_quantile.mean.pval	quantile_change.mean	quantile_change.mean.pval	abs_quantile_change.mean	abs_quantile_change.mean.pval	sig_vars_IPS_p0.05
chr10	76277	G	T	chr10_76277_G_T	0.00963421	0.690529	0.0104478	0.701979	0.00964281	0.605522	9.08409e-05	0.689184	9.69407e-05	0.702114	0.836536	0.0906816	0.00812705	0.406441	0.00882	0.414406	0.00803917	0.236242	7.66125e-05	0.451899	8.18075e-05	0.461365	0.00083205	0.815148	0.000889214	0.826148	FALSE
chr10	87333	G	C	chr10_87333_G_C	-0.0994827	0.141843	0.0994827	0.138541	0.0226838	0.177516	-0.00242774	0.162691	0.00242774	0.159915	0.51915	0.270317	-0.0477809	0.141511	0.0477809	0.137398	0.0114982	0.153995	-0.00115717	0.146009	0.00115717	0.142901	-0.0253489	0.10459	0.0253489	0.102335	FALSE
chr10	87401	C	T	chr10_87401_C_T	-0.158459	0.0618918	0.158459	0.060506	0.0192559	0.236105	-0.00304022	0.104853	0.00304022	0.102805	0.547114	0.254249	-0.085032	0.0593434	0.085032	0.057386	0.0105531	0.174505	-0.0016339	0.0880427	0.0016339	0.0860377	-0.0375359	0.0471895	0.0375359	0.0462038	FALSE
chr10	87928	G	A	chr10_87928_G_A	-0.0130257	0.658503	0.0130257	0.643226	0.00944363	0.617742	-0.000122047	0.64762	0.000122047	0.630395	0.632056	0.209763	-0.00826418	0.408344	0.00826418	0.39733	0.00599058	0.311288	-7.7789e-05	0.451115	7.7789e-05	0.438545	-0.00272322	0.605698	0.00272322	0.591128	FALSE
chr10	87983	T	C	chr10_87983_T_C	0.0288043	0.406433	0.0288043	0.418966	0.0118552	0.477281	0.000345878	0.416053	0.000345878	0.429379	0.63121	0.209815	0.0179075	0.252224	0.0179075	0.260325	0.00747122	0.252976	0.000214984	0.286498	0.000214984	0.296159	0.00639757	0.356296	0.00639757	0.368665	FALSE
chr10	88007	A	G	chr10_88007_A_G	0.0315644	0.31075	0.040037	0.317884	0.0149915	0.345236	0.000514423	0.305388	0.00061638	0.311093	0.629954	0.210181	0.0189191	0.196894	0.0248882	0.201319	0.00940444	0.19776	0.000310817	0.215096	0.000382646	0.219043	0.0071804	0.278537	0.00857138	0.285347	FALSE
chr10	88058	C	G	chr10_88058_C_G	0.0338612	0.380608	0.0372757	0.387105	0.012308	0.460072	0.000552459	0.401557	0.000579883	0.408097	0.626314	0.211007	0.0229452	0.243473	0.0250844	0.248785	0.00787797	0.244991	0.00037437	0.283574	0.000391551	0.288209	0.00645791	0.35896	0.00725821	0.366829	FALSE
chr10	127771	T	A	chr10_127771_T_A	0.00149884	0.801559	0.00684141	0.79762	0.00500104	0.949564	1.33841e-05	0.861653	3.78843e-05	0.857726	0.766742	0.130833	0.001005	0.521173	0.00504126	0.517854	0.00381256	0.43065	9.24645e-06	0.635493	2.77333e-05	0.632131	0.000182606	0.814522	0.00100513	0.809706	FALSE
chr10	127953	T	A	chr10_127953_T_A	0.0183501	0.563412	0.0197211	0.570972	0.0096261	0.612441	0.000302441	0.583099	0.000308914	0.591153	0.825004	0.0899681	0.0151984	0.32685	0.0162199	0.332487	0.00787163	0.252937	0.000243582	0.390213	0.000248404	0.39596	0.00168792	0.701075	0.00191975	0.708683	FALSE
chr10	136160	C	T	chr10_136160_C_T	-0.0325663	0.394483	0.0325663	0.382258	0.00841268	0.690937	-0.000274215	0.486527	0.000274215	0.471052	0.863952	0.0700265	-0.0282382	0.192471	0.0282382	0.186682	0.0072643	0.260268	-0.00023773	0.289556	0.00023773	0.280804	-0.00225638	0.654615	0.00225638	0.639332	FALSE
chr10	137211	T	C	chr10_137211_T_C	-0.010827	0.586442	0.0166964	0.576966	0.00999736	0.582334	-0.000105506	0.585995	0.000160083	0.575476	0.108635	0.740038	-0.00123375	0.690293	0.00177164	0.680984	0.00113858	0.733935	-1.27069e-05	0.679706	1.77086e-05	0.670154	-0.00230878	0.515704	0.00374105	0.506766	FALSE
chr10	312203	T	C	chr10_312203_T_C	0.00274013	0.52829	0.0199003	0.52622	0.00662761	0.824653	5.42953e-05	0.620817	0.000145497	0.618684	0.532448	0.262977	0.00154225	0.358545	0.0106439	0.355415	0.00351449	0.456286	2.87445e-05	0.462408	7.71783e-05	0.459485	0.000385855	0.444379	0.0047303	0.442485	FALSE
chr10	317505	C	T	chr10_317505_C_T	0.136018	0.0736371	0.150992	0.0746034	0.0152047	0.345296	0.00232562	0.138852	0.00245275	0.139857	0.601081	0.223556	0.0841584	0.0573878	0.0932338	0.0580786	0.00910974	0.208885	0.00143823	0.10493	0.00151528	0.105778	0.0285199	0.0640402	0.0318704	0.064769	FALSE
chr10	317523	G	A	chr10_317523_G_A	-0.151133	0.0774981	0.151133	0.0754555	0.024279	0.160255	-0.00405653	0.09919	0.00405653	0.0971549	0.573031	0.239178	-0.0907941	0.0634125	0.0907941	0.0619052	0.0141307	0.117987	-0.0024537	0.0783953	0.0024537	0.0770751	-0.033182	0.0634114	0.033182	0.0614354	FALSE
chr10	323653	T	C	chr10_323653_T_C	-0.0134951	0.654443	0.0134951	0.639726	0.00793183	0.711144	-0.000105577	0.706861	0.000105577	0.690125	0.769872	0.13721	-0.0102234	0.401419	0.0102234	0.391329	0.00614138	0.312421	-8.04897e-05	0.489909	8.04897e-05	0.477066	-0.00179589	0.717997	0.00179589	0.703452	FALSE
chr10	324183	C	T	chr10_324183_C_T	-0.334654	0.0148878	0.334654	0.014396	0.0466281	0.0418388	-0.0156245	0.0211289	0.0156245	0.0211143	0.813888	0.107764	-0.27258	0.00804408	0.27258	0.00781113	0.0379647	0.0182107	-0.0127312	0.0130314	0.0127312	0.0128762	-0.0367769	0.0467471	0.0367769	0.0455679	TRUE
chr10	324797	C	T	chr10_324797_C_T	0.149843	0.0754735	0.149843	0.0775479	0.026629	0.136171	0.00429404	0.0922691	0.00429404	0.0938611	0.785142	0.124777	0.119444	0.0416614	0.119444	0.0427329	0.0208523	0.0623368	0.00341092	0.0574714	0.00341092	0.0586863	0.0172301	0.144482	0.0172301	0.149024	FALSE
chr10	333457	A	G	chr10_333457_A_G	-0.111926	0.114648	0.111926	0.111736	0.0246153	0.15803	-0.00300506	0.122261	0.00300506	0.119555	0.639379	0.203539	-0.0737083	0.078602	0.0737083	0.0761073	0.0159682	0.0993336	-0.001997	0.0885829	0.001997	0.0863638	-0.021149	0.115035	0.021149	0.11179	FALSE
chr10	333556	T	C	chr10_333556_T_C	-0.168858	0.0586876	0.168858	0.0568345	0.0507951	0.0350085	-0.00910853	0.0431593	0.00910853	0.0423944	0.706056	0.167261	-0.122895	0.0376745	0.122895	0.0363307	0.0363821	0.0209772	-0.00672995	0.0304174	0.00672995	0.0295769	-0.0267828	0.0773508	0.0267828	0.0754541	TRUE
chr10	381836	C	A	chr10_381836_C_A	-0.00887425	0.6791	0.0134926	0.680512	0.0100571	0.579065	-6.40632e-05	0.708505	0.000117192	0.71067	0.765364	0.132437	-0.00712081	0.440184	0.0106381	0.441965	0.00763981	0.247873	-5.18849e-05	0.490182	9.20611e-05	0.492851	-0.000957492	0.749139	0.00160852	0.750427	FALSE
chr10	382136	C	T	chr10_382136_C_T	-0.0963389	0.130249	0.0963389	0.126465	0.0147623	0.353034	-0.00144566	0.186367	0.00144566	0.181781	0.831461	0.0859052	-0.0810691	0.0646103	0.0810691	0.0625752	0.0123118	0.140812	-0.00121828	0.111484	0.00121828	0.108731	-0.00843959	0.294324	0.00843959	0.28455	FALSE
chr10	382150	C	G	chr10_382150_C_G	0.214994	0.0383123	0.214994	0.0395881	0.0410919	0.0563547	0.00921107	0.0418841	0.00921107	0.0424655	0.847535	0.0733173	0.183973	0.0189597	0.183973	0.0194411	0.035076	0.0223114	0.00790576	0.0244137	0.00790576	0.0248307	0.0178383	0.136891	0.0178383	0.140812	TRUE
chr10	394162	C	T	chr10_394162_C_T	-0.00604381	0.648622	0.0130309	0.648802	0.00947911	0.616457	-8.14286e-05	0.648971	0.000136211	0.649662	0.852967	0.0784974	-0.00515512	0.368046	0.011145	0.369225	0.00806235	0.236072	-6.91853e-05	0.419249	0.000116084	0.421075	-0.000525589	0.813435	0.000960668	0.81538	FALSE
chr10	394491	T	C	chr10_394491_T_C	0.0225095	0.57286	0.0233197	0.579644	0.0111991	0.513068	0.000246892	0.616307	0.000254876	0.623388	0.888418	0.0478568	0.0195448	0.349313	0.0202875	0.354561	0.00993103	0.185709	0.000214382	0.404493	0.000221701	0.410563	0.00155295	0.757253	0.00159741	0.766379	FALSE
chr10	434761	C	A	chr10_434761_C_A	-0.071814	0.20389	0.071814	0.197863	0.0347984	0.0804234	-0.00279171	0.136195	0.00279171	0.133669	0.227354	0.537119	-0.018582	0.292805	0.018582	0.284218	0.00828708	0.23416	-0.000750057	0.190808	0.000750057	0.185272	-0.0180955	0.150234	0.0180955	0.145533	FALSE
chr10	437650	G	A	chr10_437650_G_A	-0.0125111	0.611105	0.0157799	0.601421	0.00442295	0.968551	-5.34024e-05	0.767256	6.70301e-05	0.757007	0.749405	0.147753	-0.00922976	0.347566	0.011858	0.341798	0.00328749	0.470718	-3.90481e-05	0.522487	5.00056e-05	0.514831	-0.00164822	0.673652	0.00207377	0.663808	FALSE
chr10	437843	T	C	chr10_437843_T_C	0.0308839	0.38462	0.0308839	0.39692	0.0130239	0.423489	0.000418663	0.380474	0.000418663	0.392388	0.619018	0.216966	0.0189411	0.241255	0.0189411	0.248777	0.00803558	0.235687	0.000256076	0.264909	0.000256076	0.273705	0.00661511	0.345692	0.00661511	0.357458	FALSE
chr10	438219	C	T	chr10_438219_C_T	-0.0389795	0.356695	0.0389795	0.346706	0.0151056	0.354247	-0.000687533	0.354227	0.000687533	0.345015	0.23426	0.524517	-0.00936935	0.414409	0.00936935	0.403773	0.0036249	0.455246	-0.000168845	0.389801	0.000168845	0.379721	-0.0100338	0.274574	0.0100338	0.266559	FALSE
chr10	451178	A	G	chr10_451178_A_G	0.0277677	0.351208	0.04315	0.352562	0.0131712	0.416541	0.000434332	0.37286	0.000632516	0.374052	0.882033	0.050534	0.0251332	0.173799	0.0385028	0.174992	0.0116236	0.15271	0.000392139	0.221137	0.000564489	0.22183	0.00132588	0.643452	0.0023453	0.647532	FALSE
chr10	484704	G	A	chr10_484704_G_A	0.0556878	0.239193	0.0556878	0.246696	0.0220745	0.188994	0.00130398	0.206823	0.00130398	0.211955	0.754042	0.145246	0.0424104	0.129723	0.0424104	0.134478	0.0166225	0.0910407	0.000991329	0.13142	0.000991329	0.135045	0.00772028	0.308737	0.00772028	0.318811	FALSE
chr10	501314	A	G	chr10_501314_A_G	-0.000138652	0.769136	0.00742194	0.771319	0.0169869	0.289073	-5.81728e-06	0.629553	0.000129636	0.632207	0.273328	0.474071	5.32796e-05	0.654341	0.00204139	0.656228	0.00466785	0.378209	1.22139e-07	0.567138	3.57263e-05	0.569355	-0.000149261	0.66716	0.00202296	0.66926	FALSE
chr10	620236	G	A	chr10_620236_G_A	0.00269472	0.814677	0.00587707	0.819547	0.00626594	0.856552	2.08722e-05	0.839057	4.00008e-05	0.844604	0.460573	0.306333	0.00149098	0.617597	0.00282174	0.62258	0.00297062	0.504228	1.19562e-05	0.677222	1.99606e-05	0.682467	0.000620862	0.744455	0.0013894	0.749609	FALSE
chr10	629727	A	G	chr10_629727_A_G	0.0281002	0.409215	0.0324796	0.416064	0.0154181	0.32885	0.000413529	0.396061	0.000483565	0.400399	0.799327	0.114668	0.022459	0.227915	0.0259591	0.23129	0.0123	0.14032	0.000329796	0.248905	0.00038564	0.251181	0.00310431	0.53252	0.00356162	0.541427	FALSE
chr10	689528	C	T	chr10_689528_C_T	0.0052979	0.772295	0.00868866	0.771828	0.0184338	0.250302	8.68751e-05	0.695712	0.000150536	0.692584	0.880636	0.0534418	0.0046949	0.531185	0.00762956	0.529083	0.0161888	0.0939129	7.70742e-05	0.480002	0.000132115	0.477138	0.000288994	0.894301	0.000520825	0.894638	FALSE
chr10	789038	C	T	chr10_789038_C_T	-0.0801415	0.169597	0.0801415	0.164494	0.0226189	0.190942	-0.00199788	0.1656	0.00199788	0.161555	0.609048	0.221498	-0.0493098	0.118037	0.0493098	0.114071	0.0136908	0.126601	-0.00121392	0.124224	0.00121392	0.120664	-0.0170157	0.146931	0.0170157	0.142247	FALSE
chr10	789075	C	T	chr10_789075_C_T	-0.0424756	0.319865	0.0424756	0.310003	0.0149788	0.343646	-0.000649548	0.315756	0.000649548	0.306486	0.609214	0.220994	-0.0262605	0.207254	0.0262605	0.200403	0.00918968	0.204314	-0.000405245	0.225532	0.000405245	0.218817	-0.00882068	0.285329	0.00882068	0.2762	FALSE
chr10	789227	C	T	chr10_789227_C_T	-0.00308822	0.409405	0.0303959	0.410429	0.0219271	0.19021	-1.05748e-05	0.308933	0.000669244	0.309357	0.594398	0.228226	-0.00182413	0.267376	0.0177986	0.268556	0.0129349	0.131662	-9.83909e-06	0.224323	0.000390367	0.225246	-0.000809819	0.351984	0.00691681	0.352299	FALSE
chr10	789602	C	T	chr10_789602_C_T	-0.163473	0.0618459	0.163473	0.0599676	0.0382887	0.0652502	-0.00632492	0.0574407	0.00632492	0.0566758	0.502828	0.278975	-0.0859477	0.0636639	0.0859477	0.0615045	0.0194528	0.0703238	-0.0033549	0.053953	0.0033549	0.0528664	-0.0390127	0.0436421	0.0390127	0.0426141	FALSE
chr10	790088	C	T	chr10_790088_C_T	0.0110952	0.652074	0.0123116	0.661843	0.0087185	0.665193	0.000101863	0.664978	0.000112917	0.675513	0.318812	0.423255	0.00326638	0.575793	0.0036892	0.583363	0.00275368	0.518503	3.00921e-05	0.59837	3.39346e-05	0.606391	0.00280896	0.570604	0.00306937	0.580211	FALSE
chr10	791786	G	C	chr10_791786_G_C	-0.0213237	0.523716	0.0213237	0.509809	0.00977958	0.593292	-0.000218832	0.545005	0.000218832	0.529345	0.110086	0.739686	-0.00252488	0.647239	0.00252488	0.634222	0.00105669	0.743398	-2.57934e-05	0.647819	2.57934e-05	0.63366	-0.0049129	0.452221	0.0049129	0.440502	FALSE
chr10	803061	C	T	chr10_803061_C_T	-0.0475064	0.2791	0.0475064	0.270789	0.0136648	0.394777	-0.00064928	0.304002	0.00064928	0.29551	0.321189	0.422911	-0.0150703	0.29352	0.0150703	0.284695	0.00441321	0.3937	-0.000207399	0.303437	0.000207399	0.294062	-0.012033	0.207701	0.012033	0.200926	FALSE
chr10	803244	A	C	chr10_803244_A_C	0.0359967	0.336141	0.0359967	0.347314	0.0187324	0.256462	0.000724697	0.285455	0.000724697	0.293545	0.369757	0.376451	0.0133309	0.299484	0.0133309	0.30893	0.00689012	0.279021	0.000267373	0.264535	0.000267373	0.273078	0.00940502	0.249815	0.00940502	0.258762	FALSE
chr10	803290	C	A	chr10_803290_C_A	-0.160745	0.0608798	0.160745	0.0592974	0.0469252	0.0413407	-0.00770171	0.046989	0.00770171	0.0464934	0.372163	0.374285	-0.060505	0.091994	0.060505	0.0888019	0.0173508	0.0841524	-0.00287461	0.0581058	0.00287461	0.0570175	-0.0421725	0.0387207	0.0421725	0.0378619	FALSE
chr10	803514	A	G	chr10_803514_A_G	0.0368327	0.337906	0.0368327	0.349087	0.0113925	0.503122	0.000428711	0.374489	0.000428711	0.386253	0.401896	0.348985	0.0145788	0.289226	0.0145788	0.297733	0.0045796	0.384208	0.000169465	0.320415	0.000169465	0.33077	0.00946218	0.253865	0.00946218	0.26319	FALSE
chr10	804217	A	G	chr10_804217_A_G	0.0236173	0.468725	0.0236173	0.48292	0.0138519	0.387327	0.000337423	0.426464	0.000337423	0.439496	0.573827	0.239121	0.0139952	0.304536	0.0139952	0.313945	0.00798868	0.240934	0.000200099	0.30756	0.000200099	0.317637	0.00515426	0.408801	0.00515426	0.42207	FALSE
chr10	823961	G	T	chr10_823961_G_T	0.024066	0.465773	0.024066	0.479609	0.00833153	0.694781	0.000198648	0.543779	0.000198648	0.560718	0.290916	0.456228	0.0067119	0.447608	0.0067119	0.459827	0.00239481	0.55467	5.43039e-05	0.504828	5.43039e-05	0.518725	0.00634994	0.366677	0.00634994	0.377958	FALSE
chr10	910106	A	G	chr10_910106_A_G	-0.0172721	0.424171	0.0299941	0.418168	0.00879467	0.661512	-0.000178483	0.49253	0.000302791	0.485394	0.0723883	0.819424	-0.00101669	0.660537	0.00222077	0.653404	0.000645183	0.827478	-1.07047e-05	0.664748	2.24699e-05	0.657936	-0.00308843	0.398565	0.00606412	0.392591	FALSE
chr10	924486	A	G	chr10_924486_A_G	0.00233753	0.843901	0.00490276	0.844656	0.00696254	0.792455	2.89925e-05	0.840952	4.48331e-05	0.842761	0.117741	0.72307	0.000295868	0.842014	0.000584359	0.841395	0.000820155	0.788886	3.70395e-06	0.846079	5.45618e-06	0.846081	0.000563698	0.784886	0.00118615	0.78564	FALSE
chr10	924584	G	A	chr10_924584_G_A	-0.0325934	0.378239	0.0355617	0.370538	0.0182839	0.2517	-0.000555231	0.326586	0.000620035	0.321361	0.118396	0.721879	-0.00350335	0.560019	0.0039566	0.552197	0.00219661	0.579884	-5.92968e-05	0.476395	6.91923e-05	0.468444	-0.00700256	0.326097	0.00780602	0.319295	FALSE
chr10	931401	G	C	chr10_931401_G_C	0.0818739	0.158674	0.0818739	0.164101	0.0206409	0.209429	0.00179885	0.164952	0.00179885	0.168987	0.970429	0.00238777	0.0794049	0.0655859	0.0794049	0.0679036	0.0200299	0.0662763	0.00174482	0.0884388	0.00174482	0.0908699	0.00223415	0.628577	0.00223415	0.643956	FALSE
chr10	944203	C	T	chr10_944203_C_T	-0.0238904	0.474513	0.0274474	0.468694	0.0143915	0.368731	-0.000301265	0.466569	0.000358808	0.46101	0.544102	0.25758	-0.0121013	0.342541	0.0141611	0.337988	0.00784705	0.243241	-0.000149124	0.349176	0.000182729	0.345249	-0.00571161	0.402864	0.00655001	0.39708	FALSE
chr10	988123	C	G	chr10_988123_C_G	0.0349106	0.348343	0.0349106	0.359638	0.00828831	0.698761	0.000288431	0.44564	0.000288431	0.460338	0.965811	0.00352323	0.0337959	0.153684	0.0337959	0.158594	0.0079991	0.238125	0.000279065	0.251704	0.000279065	0.259703	0.00104165	0.781189	0.00104165	0.796303	FALSE
chr10	988142	G	A	chr10_988142_G_A	-0.00301456	0.737585	0.00927959	0.734434	0.00798375	0.721043	-2.88259e-05	0.751824	7.47236e-05	0.748465	0.967649	0.00307573	-0.00290545	0.419996	0.00898853	0.418928	0.00772293	0.246336	-2.78133e-05	0.488814	7.23632e-05	0.487545	-5.87516e-05	0.948776	0.000214364	0.947571	FALSE
chr10	988261	G	C	chr10_988261_G_C	0.0192606	0.525587	0.0208725	0.536249	0.0093564	0.624936	0.00022118	0.549418	0.000230222	0.560488	0.980029	0.000981748	0.0188535	0.255359	0.020447	0.260514	0.00915876	0.207987	0.000216542	0.325269	0.000225481	0.331811	0.000462073	0.887341	0.000477952	0.897934	FALSE
chr10	988276	A	G	chr10_988276_A_G	0.00397381	0.859628	0.00434786	0.866877	0.00942539	0.618445	4.19046e-05	0.829157	4.50824e-05	0.837204	0.980947	0.000840432	0.00388005	0.576057	0.00424762	0.581767	0.00923952	0.203524	4.08647e-05	0.592549	4.39874e-05	0.598501	7.62183e-05	0.965295	9.52729e-05	0.975148	FALSE
chr10	988288	G	A	chr10_988288_G_A	-0.000570627	0.485541	0.0232804	0.487172	0.0167152	0.292581	-4.25066e-05	0.403258	0.000408197	0.405262	0.982409	0.000692341	-0.00053754	0.22524	0.0228999	0.226111	0.0164263	0.0917519	-4.12571e-05	0.225472	0.000401629	0.226235	-1.90546e-05	0.903268	0.000428728	0.904639	FALSE
chr10	988472	C	T	chr10_988472_C_T	-0.00079659	0.453767	0.0263216	0.45423	0.0153265	0.337028	-8.29115e-05	0.401371	0.00042419	0.403092	0.984104	0.000544193	-0.000899642	0.209217	0.0259055	0.210204	0.0150919	0.105396	-8.35522e-05	0.224549	0.000417902	0.225602	0.000122267	0.89335	0.000481128	0.894442	FALSE
chr10	1009926	A	T	chr10_1009926_A_T	0.0199199	0.52247	0.0199199	0.537067	0.0215754	0.191265	0.000421589	0.388083	0.000421589	0.399412	0.507533	0.278102	0.00961241	0.375729	0.00961241	0.386013	0.0109229	0.166202	0.000202025	0.302347	0.000202025	0.311998	0.00483351	0.436652	0.00483351	0.450579	FALSE
chr10	1009928	A	G	chr10_1009928_A_G	0.00766983	0.747266	0.00819544	0.759249	0.00653877	0.837369	4.80322e-05	0.790495	5.22721e-05	0.803558	0.505091	0.279506	0.00424552	0.551827	0.00448247	0.561972	0.00327655	0.472679	2.64154e-05	0.627667	2.83268e-05	0.639262	0.00163552	0.69511	0.00177208	0.707118	FALSE
chr10	1009955	T	A	chr10_1009955_T_A	-0.0113039	0.707284	0.0113039	0.691168	0.0100321	0.580651	-0.00012152	0.682319	0.00012152	0.664699	0.514512	0.273715	-0.00645228	0.498148	0.00645228	0.485966	0.00521379	0.352159	-6.90133e-05	0.517215	6.90133e-05	0.503577	-0.00240088	0.647596	0.00240088	0.632176	FALSE
chr10	1009973	C	T	chr10_1009973_C_T	-0.0158694	0.468226	0.0243647	0.459982	0.0162809	0.312345	-0.000206126	0.399595	0.000391658	0.392192	0.519298	0.270807	-0.00655361	0.326012	0.0124225	0.320124	0.00866098	0.22305	-7.60884e-05	0.304342	0.000204261	0.298354	-0.00431427	0.394472	0.00575925	0.386206	FALSE
chr10	1010007	A	G	chr10_1010007_A_G	0.0237974	0.470492	0.0237974	0.483385	0.0116594	0.487473	0.000273775	0.477598	0.000273775	0.492101	0.539157	0.259297	0.0122111	0.330982	0.0122111	0.340132	0.0063046	0.298738	0.00014085	0.355631	0.00014085	0.366846	0.0058958	0.398761	0.0058958	0.41009	FALSE
chr10	1010009	G	A	chr10_1010009_G_A	-0.011538	0.711684	0.011538	0.697743	0.00701621	0.796254	-8.31976e-05	0.771961	8.31976e-05	0.756882	0.534222	0.262077	-0.00727926	0.541132	0.00727926	0.528345	0.00373604	0.437904	-5.2272e-05	0.623743	5.2272e-05	0.609711	-0.00218651	0.687219	0.00218651	0.671041	FALSE
chr10	1010028	G	A	chr10_1010028_G_A	-0.102645	0.123295	0.102645	0.12026	0.0324867	0.0914988	-0.00351758	0.101004	0.00351758	0.0992786	0.541645	0.257564	-0.0591394	0.101688	0.0591394	0.0982466	0.0178943	0.0826889	-0.0020729	0.084215	0.0020729	0.0825993	-0.0223288	0.102209	0.0223288	0.0990909	FALSE
chr10	1010312	C	T	chr10_1010312_C_T	0.0283481	0.349304	0.0382967	0.355461	0.0104383	0.556444	0.000287826	0.400434	0.000402885	0.408573	0.595524	0.22846	0.0153753	0.227632	0.0226588	0.232405	0.00627716	0.300861	0.00015537	0.285922	0.000239607	0.291807	0.00651349	0.307343	0.00818394	0.313705	FALSE
chr10	1020322	C	T	chr10_1020322_C_T	0.00896578	0.718658	0.00896578	0.733863	0.00909326	0.643437	8.07823e-05	0.700958	8.07823e-05	0.717914	0.260675	0.494248	0.0022277	0.625718	0.0022277	0.638265	0.00241528	0.561299	2.04238e-05	0.633365	2.04238e-05	0.647909	0.00221033	0.629842	0.00221033	0.644386	FALSE
chr10	1020484	C	T	chr10_1020484_C_T	-0.0308934	0.418808	0.0308934	0.406538	0.0103419	0.562575	-0.000311033	0.48319	0.000311033	0.469086	0.217945	0.551787	-0.00724591	0.470149	0.00724591	0.45779	0.00219342	0.575539	-7.13818e-05	0.501562	7.13818e-05	0.488324	-0.00808232	0.330155	0.00808232	0.319914	FALSE
chr10	1020533	T	C	chr10_1020533_T_C	-0.0140545	0.637859	0.0140545	0.622808	0.0164751	0.298738	-0.000231199	0.527512	0.000231199	0.511579	0.204941	0.570901	-0.00276367	0.61923	0.00276367	0.605823	0.00331082	0.468999	-4.49991e-05	0.542414	4.49991e-05	0.529041	-0.00359496	0.539624	0.00359496	0.525039	FALSE
chr10	1020543	C	G	chr10_1020543_C_G	0.013015	0.605338	0.0147679	0.614542	0.0142337	0.371376	0.000188654	0.543517	0.000209474	0.552364	0.205816	0.569572	0.00264151	0.602362	0.00310408	0.608123	0.00285555	0.507797	3.76285e-05	0.553483	4.31229e-05	0.560562	0.00337107	0.513222	0.00378392	0.522369	FALSE
chr10	1020770	C	T	chr10_1020770_C_T	0.00304366	0.654047	0.0121152	0.65892	0.0100644	0.579152	7.18231e-05	0.631597	0.000124337	0.639541	0.122507	0.715731	0.000549908	0.696931	0.00152419	0.701969	0.00130938	0.708213	1.07784e-05	0.68299	1.65064e-05	0.689345	0.000827286	0.573913	0.00283754	0.578663	FALSE
chr10	1036349	T	C	chr10_1036349_T_C	0.0151562	0.473687	0.0238871	0.479883	0.0159475	0.319555	0.000262998	0.417308	0.000395909	0.42159	0.530403	0.258492	0.00738111	0.339701	0.0118362	0.343627	0.00858429	0.225404	0.000129431	0.318786	0.00019873	0.322246	0.00368706	0.396417	0.00578306	0.401586	FALSE
chr10	1036406	T	C	chr10_1036406_T_C	0.021622	0.27431	0.0501829	0.276199	0.0135493	0.40331	0.000442356	0.306513	0.000753865	0.307353	0.555042	0.24074	0.0162507	0.19292	0.0304783	0.194378	0.00785551	0.249035	0.000330229	0.228561	0.000483171	0.230244	0.00318529	0.252568	0.00994966	0.254755	FALSE
chr10	1036532	G	C	chr10_1036532_G_C	-0.061131	0.257898	0.061131	0.251475	0.0218867	0.195235	-0.00149745	0.230879	0.00149745	0.225418	0.575745	0.227548	-0.0394427	0.183258	0.0394427	0.178108	0.0132432	0.136023	-0.00100348	0.175695	0.00100348	0.171346	-0.011031	0.251239	0.011031	0.244036	FALSE
chr10	1036573	T	A	chr10_1036573_T_A	0.238052	0.0293028	0.238052	0.0299926	0.0383543	0.0639232	0.00922711	0.0379802	0.00922711	0.0383721	0.628372	0.194333	0.157008	0.0237885	0.157008	0.024618	0.0243148	0.0470484	0.00613982	0.0295133	0.00613982	0.0300741	0.0445607	0.0324459	0.0445607	0.0330953	TRUE
chr10	1036614	C	T	chr10_1036614_C_T	-0.39968	0.0102327	0.39968	0.00994826	0.0544195	0.0289632	-0.0221219	0.0150919	0.0221219	0.0147934	0.587341	0.220089	-0.240123	0.0115555	0.240123	0.0110262	0.0321295	0.0271346	-0.0133501	0.013515	0.0133501	0.0131225	-0.0851549	0.00952201	0.0851549	0.00920937	TRUE
chr10	1036616	T	C	chr10_1036616_T_C	-0.224991	0.048629	0.224991	0.0474798	0.0445213	0.0497946	-0.0126938	0.0484766	0.0126938	0.0473946	0.587087	0.220098	-0.153339	0.0396124	0.153339	0.0383526	0.0281618	0.0404531	-0.00914653	0.0380032	0.00914653	0.0372494	-0.0401131	0.0515582	0.0401131	0.0503143	TRUE
chr10	1036774	T	G	chr10_1036774_T_G	0.023792	0.536643	0.023792	0.548712	0.0167504	0.29927	0.000421391	0.483526	0.000421391	0.495938	0.612363	0.207038	0.0176751	0.346479	0.0176751	0.356483	0.010532	0.178807	0.000321254	0.337983	0.000321254	0.347956	0.0032234	0.558506	0.0032234	0.572752	FALSE
chr10	1036947	C	G	chr10_1036947_C_G	-0.00370682	0.828426	0.00595932	0.818404	0.00622654	0.857869	-2.05942e-05	0.863665	3.67088e-05	0.853605	0.605683	0.215954	-0.00274303	0.571794	0.00388868	0.564469	0.00374991	0.435983	-1.57096e-05	0.650404	2.39057e-05	0.641479	-0.000582752	0.803693	0.00105912	0.794579	FALSE
chr10	1037031	T	C	chr10_1037031_T_C	0.121942	0.0918945	0.121942	0.09476	0.0351042	0.0836626	0.00480934	0.0804924	0.00480934	0.0819397	0.620958	0.209105	0.0791992	0.065978	0.0791992	0.0681933	0.0227793	0.0580722	0.00324037	0.0604135	0.00324037	0.0618723	0.0241644	0.087927	0.0241644	0.09067	FALSE
chr10	1037348	C	G	chr10_1037348_C_G	-0.0217131	0.52171	0.0231148	0.513737	0.0218381	0.189152	-0.000421827	0.441107	0.000458239	0.434806	0.497555	0.282198	-0.0111434	0.411894	0.0117761	0.404124	0.0109202	0.166796	-0.000220209	0.364102	0.000236645	0.357228	-0.00520349	0.450253	0.00551154	0.443061	FALSE
chr10	1037364	C	T	chr10_1037364_C_T	-0.0132395	0.507689	0.022313	0.500871	0.0113066	0.507528	-0.000152725	0.516357	0.000255383	0.510135	0.492007	0.285596	-0.00535501	0.373869	0.0106337	0.369286	0.00553771	0.3336	-6.11996e-05	0.399593	0.000120918	0.395181	-0.00361084	0.423705	0.00549407	0.417973	FALSE
chr10	1043676	T	C	chr10_1043676_T_C	0.060321	0.210748	0.060321	0.217456	0.015704	0.322772	0.00098257	0.231374	0.00098257	0.237716	0.597598	0.227805	0.0363701	0.143178	0.0363701	0.148306	0.00940542	0.198798	0.00059317	0.169229	0.00059317	0.174322	0.0131477	0.179425	0.0131477	0.185895	FALSE
chr10	1048458	G	A	chr10_1048458_G_A	-0.248338	0.0282706	0.248338	0.0276104	0.0400728	0.0602917	-0.0103427	0.0362699	0.0103427	0.0357605	0.952241	0.00756121	-0.236331	0.0111911	0.236331	0.0109866	0.0381167	0.0183699	-0.00983445	0.018749	0.00983445	0.0184752	-0.00894771	0.280873	0.00894771	0.2719	TRUE
chr10	1056101	C	T	chr10_1056101_C_T	0.000883612	0.837859	0.0050172	0.841679	0.00438115	0.969934	2.45265e-06	0.906397	1.98259e-05	0.910047	0.852535	0.0785338	0.000703193	0.532404	0.00429534	0.53503	0.00372974	0.437312	1.87778e-06	0.673176	1.69734e-05	0.675497	8.09819e-05	0.915885	0.00034457	0.920003	FALSE
chr10	1056446	G	A	chr10_1056446_G_A	0.0055193	0.813164	0.00574526	0.822713	0.011878	0.47738	6.78719e-05	0.750087	7.04868e-05	0.761717	0.970969	0.00231812	0.00534935	0.497343	0.00556953	0.505391	0.0115359	0.153814	6.58132e-05	0.4905	6.83612e-05	0.499349	0.000152437	0.946864	0.000168315	0.958075	FALSE
chr10	1056621	C	G	chr10_1056621_C_G	0.00650168	0.421484	0.0334891	0.424627	0.0321047	0.0951154	0.000508412	0.294518	0.00110875	0.296912	0.984666	0.000546738	0.00644368	0.213703	0.0329919	0.215473	0.0316189	0.0278839	0.000502134	0.166902	0.0010927	0.168092	5.71637e-05	0.864926	0.000619274	0.871842	FALSE
chr10	1056673	C	A	chr10_1056673_C_A	0.0173364	0.455529	0.0288554	0.45849	0.0166862	0.29447	0.000282656	0.39562	0.000478588	0.397421	0.989064	0.000250534	0.0172055	0.212158	0.0285869	0.213723	0.0165062	0.0913137	0.000280511	0.221059	0.000474124	0.222703	0.000203249	0.906651	0.000400146	0.911159	FALSE
chr10	1056770	C	A	chr10_1056770_C_A	-0.0573105	0.235213	0.0573105	0.228496	0.0253127	0.144996	-0.00143757	0.185411	0.00143757	0.181028	0.989007	0.000266823	-0.0566783	0.097165	0.0566783	0.0939852	0.0250385	0.043507	-0.00142196	0.0981624	0.00142196	0.0957918	-0.000960668	0.826713	0.000960668	0.811304	FALSE
chr10	1056856	C	G	chr10_1056856_C_G	-0.0048368	0.48204	0.0251744	0.485474	0.00945689	0.617954	-0.000168692	0.51993	0.000309635	0.524075	0.983921	0.00058575	-0.00477574	0.225925	0.0247579	0.227274	0.00930643	0.207682	-0.000165972	0.303258	0.000304488	0.305957	-0.000106388	0.897276	0.000455722	0.901834	FALSE
chr10	1056928	T	C	chr10_1056928_T_C	0.012359	0.555871	0.0195496	0.558624	0.0126505	0.439702	0.00016251	0.521432	0.000258578	0.524167	0.977555	0.00116572	0.0121556	0.274319	0.0191625	0.276227	0.0123717	0.140372	0.000159977	0.304304	0.000253598	0.305278	0.000276291	0.894526	0.000470013	0.897443	FALSE
chr10	1057118	G	A	chr10_1057118_G_A	-0.0188085	0.556496	0.0201371	0.545621	0.0127322	0.436934	-0.000237191	0.536048	0.000260059	0.527	0.94998	0.00800542	-0.0179121	0.291438	0.0191539	0.286155	0.0120745	0.145572	-0.000225924	0.32241	0.000247298	0.317604	-0.000693904	0.857196	0.000744716	0.847972	FALSE
chr10	1057149	T	A	chr10_1057149_T_A	-0.00200678	0.865796	0.00427125	0.867582	0.00592114	0.871433	-1.4914e-05	0.886776	2.97397e-05	0.888868	0.942277	0.011309	-0.00190372	0.574508	0.00404232	0.576471	0.00558486	0.332733	-1.41916e-05	0.65019	2.81765e-05	0.652898	-5.24001e-05	0.961752	0.000141321	0.964582	FALSE
chr10	1057155	A	G	chr10_1057155_A_G	0.00250213	0.837973	0.00499635	0.844787	0.00653303	0.82814	1.65783e-05	0.854596	3.43897e-05	0.862959	0.940885	0.0119596	0.00235189	0.529929	0.00471749	0.534244	0.00615443	0.306657	1.55491e-05	0.6025	3.24534e-05	0.607665	0.000109564	0.944213	0.000185782	0.95339	FALSE
chr10	1062604	T	G	chr10_1062604_T_G	0.416832	0.00899501	0.416832	0.00941109	0.0482271	0.0404956	0.0217333	0.016466	0.0217333	0.0167919	0.787919	0.11951	0.329967	0.00534057	0.329967	0.00555288	0.0379384	0.0188334	0.0172255	0.010139	0.0172255	0.0103375	0.0541833	0.0246481	0.0541833	0.0253833	TRUE
chr10	1069158	C	T	chr10_1069158_C_T	0.127504	0.0866385	0.127504	0.0891874	0.0286602	0.117696	0.00396788	0.0925105	0.00396788	0.0942108	0.375499	0.370711	0.0492553	0.11309	0.0492553	0.117067	0.0110925	0.166148	0.001564	0.100375	0.001564	0.102962	0.0329533	0.0590963	0.0329533	0.0606625	FALSE
chr10	1074296	T	C	chr10_1074296_T_C	-0.0229139	0.487674	0.0258611	0.478914	0.00766144	0.746075	-0.000180094	0.577218	0.000201448	0.566509	0.654668	0.200471	-0.0156202	0.300659	0.0173543	0.294481	0.00502187	0.35655	-0.000122636	0.399313	0.000135201	0.391731	-0.00431745	0.467045	0.00492084	0.457983	FALSE
chr10	1074660	G	A	chr10_1074660_G_A	0.0207884	0.351982	0.0404329	0.354921	0.0226063	0.189435	0.000816912	0.282524	0.00107828	0.28371	0.847751	0.0828823	0.0177092	0.178423	0.0345592	0.179502	0.019209	0.0754005	0.000698303	0.169061	0.000922024	0.169399	0.00161011	0.578594	0.00306461	0.582749	FALSE
chr10	1074944	C	T	chr10_1074944_C_T	0.470006	0.00688079	0.470006	0.00717838	0.0615292	0.0210024	0.0296256	0.0105203	0.0296256	0.0107931	0.890365	0.0483696	0.417978	0.0030094	0.417978	0.00302451	0.0547325	0.00705137	0.0263291	0.00537761	0.0263291	0.00558645	0.030038	0.0652348	0.030038	0.0669912	TRUE
chr10	1075303	T	C	chr10_1075303_T_C	0.00880178	0.713373	0.0104129	0.724247	0.00496274	0.943761	4.65622e-05	0.806765	5.27952e-05	0.818347	0.738606	0.154937	0.00659152	0.442904	0.00774586	0.450871	0.00367657	0.441268	3.49241e-05	0.576521	3.939e-05	0.586933	0.00123696	0.737384	0.00147832	0.747887	FALSE
chr10	1075326	C	G	chr10_1075326_C_G	0.021401	0.491171	0.021401	0.50525	0.00551358	0.902104	0.000119172	0.630389	0.000119172	0.647491	0.727894	0.161047	0.0157205	0.273944	0.0157205	0.282277	0.00397762	0.423763	8.66106e-05	0.418938	8.66106e-05	0.431495	0.00317735	0.538192	0.00317735	0.552893	FALSE
chr10	1109827	A	T	chr10_1109827_A_T	0.00804381	0.747014	0.0081348	0.759653	0.00434943	0.975263	3.31733e-05	0.849409	3.36778e-05	0.862835	0.723929	0.163008	0.00578186	0.491883	0.00584876	0.501286	0.00316556	0.481882	2.396e-05	0.639352	2.4331e-05	0.65078	0.00128142	0.751729	0.00130365	0.763024	FALSE
chr10	1110225	T	C	chr10_1110225_T_C	-0.0391128	0.356808	0.0395203	0.348067	0.0104946	0.55262	-0.000352891	0.459128	0.00035962	0.448597	0.90705	0.0338265	-0.0354426	0.181042	0.0358137	0.17693	0.00950205	0.200153	-0.000318753	0.277751	0.000324881	0.271998	-0.00199438	0.681992	0.00202614	0.670053	FALSE
chr10	1110547	T	C	chr10_1110547_T_C	0.00861902	0.546554	0.0190654	0.549772	0.0138341	0.388513	0.000117715	0.495725	0.000266162	0.497897	0.903107	0.0377516	0.00777287	0.284008	0.0171886	0.285911	0.0124819	0.138332	0.000106142	0.297629	0.000239889	0.298759	0.000508122	0.799262	0.0010226	0.801694	FALSE
chr10	1110875	G	C	chr10_1110875_G_C	0.0428941	0.316267	0.0433225	0.324017	0.00878844	0.660462	0.000408654	0.422822	0.000411759	0.432184	0.742341	0.153695	0.0323495	0.190317	0.0326621	0.194449	0.00655457	0.287049	0.000308872	0.284332	0.000311138	0.290752	0.00598155	0.386172	0.00606412	0.396546	FALSE
chr10	1132733	A	G	chr10_1132733_A_G	-0.0544162	0.280459	0.0544162	0.273353	0.0154892	0.333225	-0.000952869	0.303817	0.000952869	0.296231	0.327248	0.415569	-0.0168573	0.305716	0.0168573	0.297513	0.00495026	0.362548	-0.000291483	0.302692	0.000291483	0.294383	-0.0140924	0.211851	0.0140924	0.206292	FALSE
chr10	1149448	C	T	chr10_1149448_C_T	0.0164095	0.368709	0.0344281	0.37093	0.0127482	0.446709	0.000313896	0.381622	0.000525176	0.382883	0.508078	0.274893	0.00760343	0.270109	0.0181032	0.271515	0.0064387	0.298089	0.000140866	0.297467	0.000267017	0.298918	0.00427934	0.307119	0.00816012	0.309358	FALSE
chr10	1149515	A	G	chr10_1149515_A_G	-0.0223192	0.534621	0.0223192	0.522014	0.00562955	0.878296	-0.000154597	0.664229	0.000154597	0.650835	0.559692	0.242748	-0.0134898	0.394969	0.0134898	0.385084	0.00313611	0.488157	-9.50977e-05	0.525303	9.50977e-05	0.512699	-0.00465884	0.495487	0.00465884	0.48268	FALSE
chr10	1149946	C	T	chr10_1149946_C_T	0.07917	0.187178	0.0807932	0.191074	0.0296549	0.110089	0.00267898	0.161406	0.00272224	0.163103	0.705656	0.154062	0.0572985	0.113938	0.0580763	0.117149	0.0207228	0.0630972	0.00189286	0.108048	0.00191359	0.109771	0.0131413	0.238699	0.01357	0.242631	FALSE
chr10	1150019	T	C	chr10_1150019_T_C	1.08607	0.000329903	1.08607	0.000365989	0.0780257	0.0107559	0.0832847	0.00200179	0.0832847	0.0020263	0.819742	0.0752245	0.908925	0.000189621	0.908925	0.000153071	0.0632343	0.00449491	0.0689031	0.00105108	0.0689031	0.00108641	0.128714	0.00328687	0.128714	0.00343697	TRUE
chr10	1150133	C	T	chr10_1150133_C_T	0.0212994	0.493474	0.0212994	0.508057	0.00799058	0.709461	0.000166648	0.567641	0.000166648	0.584633	0.678768	0.172773	0.0137857	0.295672	0.0137857	0.305115	0.00543684	0.344258	0.000106756	0.385194	0.000106756	0.397482	0.00394906	0.491889	0.00394906	0.505406	FALSE
chr10	1150247	G	A	chr10_1150247_G_A	-0.00976027	0.744144	0.0099173	0.734537	0.0106165	0.547006	-0.000106741	0.73057	0.000108329	0.719963	0.65721	0.186978	-0.00635377	0.534981	0.00644588	0.526884	0.0070487	0.270602	-7.03657e-05	0.551727	7.12971e-05	0.54282	-0.00169427	0.733038	0.00174826	0.723066	FALSE
chr10	1193609	G	A	chr10_1193609_G_A	0.0107422	0.57042	0.0169646	0.578458	0.00706308	0.788735	4.46622e-05	0.648387	0.000118175	0.655525	0.610096	0.219687	0.00701642	0.359349	0.0107692	0.363684	0.00431909	0.402852	3.02602e-05	0.456847	7.45959e-05	0.462521	0.00199438	0.529318	0.00338536	0.537102	FALSE
chr10	1253570	A	G	chr10_1253570_A_G	0.00085217	0.828477	0.00579709	0.821652	0.00775114	0.738079	5.21403e-06	0.831556	4.85371e-05	0.824713	0.608743	0.219454	4.0899e-05	0.619714	0.00338726	0.612642	0.00472368	0.375737	-9.27205e-07	0.65598	2.86396e-05	0.648532	0.000342982	0.787953	0.00121314	0.781981	FALSE
chr10	1326501	T	G	chr10_1326501_T_G	0.0209255	0.511963	0.0209255	0.524766	0.0130934	0.419557	0.00025341	0.506961	0.00025341	0.520782	0.823258	0.0980745	0.0175988	0.289115	0.0175988	0.296998	0.0106721	0.171625	0.000212419	0.323947	0.000212419	0.333763	0.00185147	0.679267	0.00185147	0.693154	FALSE
chr10	1326628	A	T	chr10_1326628_A_T	0.0451183	0.25119	0.0551006	0.256617	0.0136788	0.404766	0.000666119	0.296047	0.000752284	0.301655	0.8435	0.0818389	0.0386121	0.125212	0.0469887	0.127963	0.0114166	0.15857	0.000564775	0.177817	0.000637079	0.181162	0.00326468	0.472404	0.00420153	0.483467	FALSE
chr10	1359623	C	T	chr10_1359623_C_T	-0.0808458	0.169029	0.0808458	0.163947	0.0177786	0.262483	-0.0014743	0.191212	0.0014743	0.1866	0.848597	0.0797888	-0.0685809	0.0823445	0.0685809	0.0794058	0.0150808	0.103974	-0.00124977	0.113136	0.00124977	0.110295	-0.00637852	0.374129	0.00637852	0.36301	FALSE
chr10	1368987	T	C	chr10_1368987_T_C	0.00530856	0.543104	0.0181806	0.54842	0.0238201	0.160583	0.000112925	0.370114	0.000433564	0.373286	0.610247	0.221909	0.00437123	0.339869	0.0110954	0.342556	0.0144746	0.111533	9.60301e-05	0.261386	0.000263674	0.263433	0.000670086	0.497524	0.00379821	0.502046	FALSE
chr10	1369091	C	A	chr10_1369091_C_A	-0.0345337	0.227209	0.0598352	0.226643	0.0214528	0.192812	-0.000766503	0.20203	0.00128945	0.201425	0.646933	0.202203	-0.0246177	0.145117	0.0397339	0.144066	0.0139205	0.118777	-0.000545841	0.142795	0.000858142	0.14246	-0.00560998	0.229395	0.0110151	0.228179	FALSE
chr10	1369145	G	C	chr10_1369145_G_C	0.015427	0.401516	0.0305882	0.408413	0.0160969	0.315044	0.000341212	0.364598	0.000483122	0.370452	0.643421	0.20397	0.00968223	0.248697	0.019626	0.252776	0.0102316	0.181681	0.000214302	0.252239	0.000307376	0.256922	0.00316306	0.384365	0.00599584	0.39165	FALSE
chr10	1420847	G	A	chr10_1420847_G_A	-0.00366115	0.799419	0.00654877	0.793105	0.00688756	0.797839	-2.25884e-05	0.820787	4.56431e-05	0.813689	0.79759	0.119413	-0.00285603	0.498697	0.00519605	0.493878	0.00549741	0.335245	-1.75304e-05	0.573687	3.62037e-05	0.568469	-0.000495419	0.84484	0.000787589	0.838291	FALSE
chr10	1421013	C	T	chr10_1421013_C_T	-0.0263136	0.419057	0.0299871	0.409562	0.0121245	0.463479	-0.000323567	0.426435	0.000365977	0.417922	0.8079	0.111152	-0.0212556	0.217853	0.0242587	0.213258	0.00979426	0.189406	-0.000261483	0.262036	0.000296154	0.256511	-0.00281531	0.565013	0.0031583	0.55476	FALSE
chr10	1426001	C	T	chr10_1426001_C_T	-0.852599	0.00101997	0.852599	0.00093831	0.120838	0.00238729	-0.103924	0.00130333	0.103924	0.0012549	0.492272	0.286866	-0.42443	0.0028347	0.42443	0.00278038	0.0596449	0.00548725	-0.0518612	0.00191081	0.0518612	0.00181616	-0.2168	0.000683585	0.2168	0.000570527	TRUE
chr10	1662361	C	T	chr10_1662361_C_T	-0.00937506	0.689341	0.0114814	0.677564	0.0127061	0.435722	-0.000109999	0.621098	0.000140146	0.608146	0.806144	0.113445	-0.00755385	0.389111	0.00923327	0.380951	0.0102423	0.179231	-8.86902e-05	0.391471	0.000112727	0.383387	-0.00110517	0.771741	0.00130524	0.76059	FALSE
chr10	1662375	C	T	chr10_1662375_C_T	-0.0193029	0.56084	0.0193029	0.54662	0.0086433	0.673044	-0.000168271	0.606774	0.000168271	0.590226	0.809881	0.110789	-0.0155178	0.30815	0.0155178	0.299535	0.00699595	0.271219	-0.000135189	0.388307	0.000135189	0.37673	-0.00201661	0.69215	0.00201661	0.67785	FALSE
chr10	1662460	C	T	chr10_1662460_C_T	-0.257833	0.0271837	0.257833	0.026384	0.034805	0.0823958	-0.00947004	0.0413295	0.00947004	0.040714	0.837166	0.089941	-0.216787	0.0138872	0.216787	0.0134577	0.0293116	0.0332927	-0.00800172	0.0245966	0.00800172	0.0241252	-0.0229671	0.0991536	0.0229671	0.0961639	TRUE
chr10	1662501	T	C	chr10_1662501_T_C	-0.216572	0.0423677	0.216572	0.0408248	0.0489787	0.0383487	-0.0113864	0.0367504	0.0113864	0.0362673	0.843332	0.0847521	-0.183625	0.0209434	0.183625	0.0200059	0.0413811	0.0151186	-0.00964536	0.0215106	0.00964536	0.0211495	-0.0181876	0.141549	0.0181876	0.137464	TRUE
chr10	1662546	A	G	chr10_1662546_A_G	0.51042	0.00528197	0.51042	0.00549836	0.0455247	0.0461443	0.0246321	0.0137148	0.0246321	0.0138971	0.881608	0.0542592	0.449594	0.00232435	0.449594	0.00235355	0.0400374	0.0167576	0.0216604	0.00736121	0.0216604	0.0075163	0.0369198	0.0469564	0.0369198	0.0482889	TRUE
chr10	1662673	G	A	chr10_1662673_G_A	-0.0462923	0.297036	0.0462923	0.288308	0.0123237	0.454723	-0.00056004	0.341244	0.00056004	0.331316	0.84864	0.0790537	-0.0390967	0.146182	0.0390967	0.14147	0.0105184	0.175082	-0.000475863	0.203177	0.000475863	0.196989	-0.00386967	0.517956	0.00386967	0.503447	FALSE
chr10	1680196	G	A	chr10_1680196_G_A	-0.166177	0.0555278	0.166177	0.0542374	0.0256406	0.142487	-0.00428539	0.0778316	0.00428539	0.0764945	0.469162	0.301175	-0.077238	0.0654886	0.077238	0.0631924	0.0121254	0.145302	-0.00200947	0.0747259	0.00200947	0.0731616	-0.0425171	0.0367938	0.0425171	0.0359468	FALSE
chr10	1680219	C	A	chr10_1680219_C_A	-0.0613835	0.186797	0.078773	0.183356	0.0163596	0.317789	-0.00136257	0.220271	0.00157861	0.21737	0.467209	0.302428	-0.0264828	0.167856	0.0357674	0.164241	0.00751762	0.257622	-0.000586175	0.189421	0.000701521	0.186542	-0.0154834	0.135891	0.0195452	0.133109	FALSE
chr10	1680294	A	G	chr10_1680294_A_G	0.0716351	0.178387	0.0716351	0.183553	0.0151198	0.346705	0.00117139	0.218105	0.00117139	0.223773	0.453837	0.311435	0.0323599	0.161409	0.0323599	0.166776	0.00691829	0.278999	0.000530505	0.188813	0.000530505	0.194375	0.0178414	0.129361	0.0178414	0.133193	FALSE
chr10	1809323	G	A	chr10_1809323_G_A	-0.741757	0.00168488	0.741757	0.0015875	0.147563	0.00111123	-0.109433	0.00121916	0.109433	0.00114346	0.889855	0.0468251	-0.660136	0.000609546	0.660136	0.000626937	0.131359	0.000267671	-0.0974277	0.000517476	0.0974277	0.000487471	-0.0527732	0.0250013	0.0527732	0.0245015	TRUE
chr10	1897339	G	A	chr10_1897339_G_A	-0.000780399	0.742679	0.00882351	0.743998	0.00825366	0.702204	-1.4185e-05	0.743343	7.90454e-05	0.745337	0.699473	0.176258	-0.000654067	0.474959	0.00631066	0.477305	0.00578236	0.321237	-1.11675e-05	0.523142	5.66098e-05	0.525949	-6.98668e-05	0.750176	0.00139098	0.751296	FALSE
chr10	1897462	C	G	chr10_1897462_C_G	-0.221674	0.0364285	0.221674	0.0355694	0.0357493	0.0750303	-0.00822847	0.0461517	0.00822847	0.0454691	0.74319	0.151576	-0.165771	0.022742	0.165771	0.0222239	0.0265846	0.0390331	-0.00615732	0.0305257	0.00615732	0.0300468	-0.0329914	0.0578148	0.0329914	0.0564716	TRUE
chr10	1897631	T	C	chr10_1897631_T_C	-0.000369501	0.727999	0.00922008	0.725101	0.0077253	0.738005	1.7018e-05	0.742069	8.10654e-05	0.740175	0.743529	0.152061	-0.000460741	0.461013	0.0068849	0.459254	0.00573455	0.322949	1.10117e-05	0.522327	6.01441e-05	0.520524	9.52729e-05	0.75228	0.00140369	0.74949	FALSE
chr10	1897896	G	A	chr10_1897896_G_A	0.0128827	0.628525	0.0128827	0.64374	0.00624711	0.860564	8.05597e-05	0.707108	8.05597e-05	0.724266	0.636713	0.208995	0.00819018	0.406294	0.00819018	0.417025	0.00398483	0.420238	5.13299e-05	0.509193	5.13299e-05	0.52286	0.00258666	0.596594	0.00258666	0.611321	FALSE
chr10	1923743	G	A	chr10_1923743_G_A	0.0525333	0.117727	0.0987566	0.119502	0.0233097	0.168864	0.00128954	0.126544	0.00234353	0.128392	0.414953	0.341876	0.0257308	0.129336	0.0419475	0.13183	0.00990669	0.190629	0.000650484	0.124911	0.00102026	0.127111	0.012079	0.0819313	0.0253664	0.0831481	FALSE
chr10	1924157	A	G	chr10_1924157_A_G	0.0813202	0.169947	0.0813202	0.174872	0.0202877	0.237748	0.00216964	0.180101	0.00216964	0.18451	0.339896	0.403892	0.0282558	0.195569	0.0282558	0.202456	0.00717521	0.278496	0.00079301	0.18692	0.00079301	0.193081	0.0204837	0.122351	0.0204837	0.12603	FALSE
chr10	1932995	T	A	chr10_1932995_T_A	-0.0643661	0.216169	0.0643661	0.209548	0.0140038	0.394907	-0.00101333	0.262741	0.00101333	0.255489	0.630408	0.210193	-0.0403864	0.143865	0.0403864	0.139101	0.00887372	0.218794	-0.000635582	0.187911	0.000635582	0.182653	-0.0123744	0.213729	0.0123744	0.207168	FALSE
chr10	1938425	G	A	chr10_1938425_G_A	0.0382787	0.330915	0.0382787	0.341128	0.0123732	0.452052	0.000469999	0.355936	0.000469999	0.367345	0.793223	0.119923	0.030779	0.172195	0.030779	0.178087	0.00979339	0.190287	0.000377041	0.22044	0.000377041	0.227447	0.00413325	0.463988	0.00413325	0.477988	FALSE
chr10	1938529	T	C	chr10_1938529_T_C	-0.53805	0.00493748	0.53805	0.00470917	0.0631438	0.0203548	-0.0358007	0.00842789	0.0358007	0.00824736	0.833577	0.0909146	-0.447987	0.00252456	0.447987	0.0023762	0.0526282	0.00807503	-0.0297843	0.00491409	0.0297843	0.00473272	-0.0561713	0.0234644	0.0561713	0.0228221	TRUE
chr10	1938534	T	C	chr10_1938534_T_C	0.593276	0.0032511	0.593276	0.00347003	0.0434617	0.0502746	0.0263144	0.0116824	0.0263144	0.0119086	0.878052	0.0541605	0.523411	0.00142787	0.523411	0.00146437	0.0382661	0.0183099	0.0232696	0.00619291	0.0232696	0.00637547	0.042633	0.0346226	0.042633	0.0355139	TRUE
chr10	1938564	A	G	chr10_1938564_A_G	0.197519	0.043566	0.197519	0.0445818	0.02392	0.160196	0.00487468	0.072571	0.00487468	0.073844	0.860546	0.0689317	0.1707	0.0205598	0.1707	0.0211321	0.0205934	0.0625747	0.00421446	0.0419418	0.00421446	0.0427961	0.0147864	0.163343	0.0147864	0.168909	TRUE
chr10	1938628	C	T	chr10_1938628_C_T	0.134241	0.0747237	0.134241	0.076829	0.0375473	0.0684283	0.00505451	0.0662854	0.00505451	0.0671136	0.871267	0.0610823	0.117217	0.0347173	0.117217	0.0359505	0.0326164	0.0257982	0.00440108	0.0377365	0.00440108	0.0384324	0.00909856	0.256646	0.00909856	0.265948	TRUE
chr10	1939059	A	T	chr10_1939059_A_T	0.0323147	0.386243	0.0332836	0.39406	0.00751562	0.754611	0.000274735	0.494986	0.000279791	0.504616	0.884375	0.0519774	0.0285532	0.198696	0.0293996	0.202683	0.00663545	0.285166	0.000242084	0.308053	0.0002465	0.313976	0.00202296	0.659945	0.00207695	0.668497	FALSE
chr10	1939485	C	T	chr10_1939485_C_T	-0.0535333	0.269015	0.0535333	0.261476	0.0182408	0.254623	-0.000998275	0.26588	0.000998275	0.259721	0.792275	0.122558	-0.0423611	0.148336	0.0423611	0.143641	0.0144739	0.112268	-0.000791369	0.166793	0.000791369	0.16329	-0.00625625	0.390657	0.00625625	0.37937	FALSE
chr10	2928300	G	T	chr10_2928300_G_T	-0.0210789	0.548891	0.0210789	0.535479	0.00681745	0.813626	-0.000139189	0.655267	0.000139189	0.638843	0.770108	0.136379	-0.016019	0.317957	0.016019	0.309015	0.00525084	0.344134	-0.000105678	0.43525	0.000105678	0.42319	-0.00284072	0.61903	0.00284072	0.603707	FALSE
chr10	2950207	A	G	chr10_2950207_A_G	-0.127493	0.0853467	0.127493	0.0833099	0.0237858	0.175794	-0.00320102	0.108786	0.00320102	0.106316	0.641845	0.205767	-0.0824631	0.0616773	0.0824631	0.059397	0.0155523	0.106256	-0.00210057	0.0797984	0.00210057	0.0777014	-0.0256221	0.0859332	0.0256221	0.0834226	FALSE
chr10	2978261	A	G	chr10_2978261_A_G	-0.256867	0.0255048	0.256867	0.0250702	0.0438409	0.0484131	-0.0113658	0.0308633	0.0113658	0.0305905	0.547146	0.255196	-0.14132	0.0273699	0.14132	0.0267351	0.023964	0.0474466	-0.00624714	0.0282689	0.00624714	0.0276417	-0.0620814	0.0181944	0.0620814	0.0177131	TRUE
chr10	2978334	G	A	chr10_2978334_G_A	-0.0669893	0.201466	0.0669893	0.195302	0.0156635	0.332569	-0.00104323	0.231911	0.00104323	0.225905	0.562347	0.246807	-0.0373933	0.148253	0.0373933	0.143411	0.00897201	0.211523	-0.000594037	0.176673	0.000594037	0.171999	-0.0152421	0.165224	0.0152421	0.159873	FALSE
chr10	2978342	T	C	chr10_2978342_T_C	0.10233	0.109744	0.10233	0.112859	0.0303181	0.103096	0.00310429	0.0977417	0.00310429	0.0997752	0.584874	0.234954	0.0601333	0.0835313	0.0601333	0.0864624	0.0178586	0.0801267	0.0018382	0.0768961	0.0018382	0.078638	0.0230513	0.0902194	0.0230513	0.0929412	FALSE
chr10	3036234	A	G	chr10_3036234_A_G	-0.0431611	0.293937	0.0479318	0.288333	0.0178296	0.271213	-0.000809337	0.271942	0.000864933	0.267818	0.631059	0.211245	-0.0277481	0.18685	0.0306195	0.182924	0.0112663	0.160853	-0.000518376	0.192632	0.000551839	0.189497	-0.00856503	0.274464	0.00956222	0.268446	FALSE
chr10	3036316	G	C	chr10_3036316_G_C	-0.0268519	0.205247	0.0793893	0.202332	0.0246636	0.150947	-0.000636469	0.205231	0.0019279	0.202229	0.616862	0.218688	-0.0159018	0.147832	0.0493565	0.145665	0.0151968	0.10297	-0.000374441	0.149565	0.0011968	0.147546	-0.00700573	0.185024	0.017165	0.18221	FALSE
chr10	3036447	T	C	chr10_3036447_T_C	-0.00439915	0.662425	0.0128181	0.653364	0.00808639	0.713323	-3.2292e-05	0.695874	0.000102443	0.685476	0.544419	0.256925	-0.00240357	0.469333	0.00679821	0.461617	0.0044338	0.389725	-1.80527e-05	0.528575	5.46712e-05	0.520061	-0.0010607	0.584854	0.00306144	0.575639	FALSE
chr10	3036457	C	G	chr10_3036457_C_G	0.00202014	0.645365	0.0126906	0.650302	0.0161366	0.307359	3.81883e-05	0.522233	0.000208961	0.526974	0.539516	0.259799	0.00113416	0.434407	0.00672232	0.438295	0.00872763	0.215599	2.13843e-05	0.385555	0.000110786	0.389217	0.000573225	0.557122	0.00305985	0.56146	FALSE
chr10	3036593	G	T	chr10_3036593_G_T	-0.0108395	0.542608	0.0198923	0.535164	0.0117645	0.485354	-0.000130607	0.529611	0.000232175	0.521918	0.473592	0.298227	-0.0052255	0.402403	0.00951607	0.395838	0.00563672	0.328615	-6.32171e-05	0.417573	0.000111355	0.410327	-0.00284866	0.446649	0.00499547	0.439886	FALSE
chr10	3043591	G	A	chr10_3043591_G_A	-0.0435869	0.314861	0.0435869	0.305419	0.0105569	0.550143	-0.000438052	0.388769	0.000438052	0.377361	0.818157	0.105292	-0.0357258	0.159421	0.0357258	0.154361	0.00861908	0.221362	-0.000358578	0.236773	0.000358578	0.228943	-0.00416342	0.492731	0.00416342	0.479582	FALSE
chr10	3061594	T	C	chr10_3061594_T_C	0.0261306	0.425595	0.0279472	0.436197	0.0145144	0.373452	0.000438404	0.393354	0.000454102	0.402405	0.346854	0.400462	0.00877319	0.382185	0.00930203	0.39106	0.00465798	0.378858	0.00013644	0.366106	0.000141011	0.374892	0.00660082	0.339321	0.00706131	0.348336	FALSE
chr10	3061775	G	A	chr10_3061775_G_A	0.0123359	0.573443	0.0190468	0.576672	0.00934102	0.626159	0.000112415	0.624026	0.000175309	0.627213	0.322589	0.421731	0.00413545	0.507417	0.00615212	0.510175	0.00301526	0.498998	3.66131e-05	0.549036	5.58081e-05	0.552087	0.00322816	0.482585	0.00493037	0.485115	FALSE
chr10	3062168	C	T	chr10_3062168_C_T	-0.00715312	0.681306	0.0120552	0.675061	0.00584826	0.87976	-2.95476e-05	0.777687	6.23397e-05	0.771595	0.182584	0.608397	-0.00184285	0.65835	0.00254645	0.651905	0.00103208	0.750086	-8.20349e-06	0.737052	1.29326e-05	0.731568	-0.00194198	0.579023	0.00313607	0.57418	FALSE
chr10	3069045	C	T	chr10_3069045_C_T	0.028369	0.292156	0.04892	0.294976	0.0259167	0.144327	0.000935476	0.224507	0.00141812	0.225073	0.91079	0.0303142	0.025393	0.142699	0.0444751	0.143751	0.0236672	0.0505157	0.00084446	0.130234	0.00129268	0.130486	0.00155771	0.626668	0.00242469	0.632236	FALSE
chr10	3080878	A	G	chr10_3080878_A_G	0.0411428	0.309765	0.0411428	0.320197	0.0174005	0.272646	0.000704433	0.281219	0.000704433	0.289995	0.476302	0.298901	0.0194187	0.243225	0.0194187	0.250331	0.00833798	0.227537	0.000334344	0.231247	0.000334344	0.238578	0.0099322	0.244599	0.0099322	0.25336	FALSE
chr10	3080997	T	A	chr10_3080997_T_A	-0.0015818	0.425142	0.0296785	0.42256	0.00840494	0.691111	-2.47834e-06	0.507119	0.000259596	0.503463	0.476777	0.29799	-0.00299556	0.321122	0.0142279	0.31841	0.00396761	0.421774	-2.06884e-05	0.397061	0.000122511	0.393821	-0.000308049	0.344829	0.00710736	0.342484	FALSE
chr10	3081069	A	C	chr10_3081069_A_C	-0.00243972	0.884812	0.00389685	0.874028	0.00618872	0.855977	-1.87562e-05	0.900478	2.69254e-05	0.889059	0.460163	0.308587	-0.0011428	0.709884	0.00166836	0.699677	0.00280551	0.515519	-8.51329e-06	0.758835	1.14597e-05	0.74782	-0.000612922	0.82274	0.000984486	0.81208	FALSE
chr10	3081142	A	G	chr10_3081142_A_G	-0.00661433	0.557025	0.0185654	0.558631	0.00886242	0.659184	-4.82552e-05	0.594256	0.000163391	0.597095	0.446112	0.317766	-0.00356655	0.420904	0.00859443	0.423275	0.00387191	0.426044	-2.54763e-05	0.471775	7.3492e-05	0.474848	-0.00129889	0.471163	0.00440478	0.473703	FALSE
chr10	3081159	G	A	chr10_3081159_G_A	0.00677778	0.779041	0.00677778	0.794528	0.00645934	0.842467	4.54488e-05	0.805156	4.54488e-05	0.821333	0.439911	0.322135	0.00293215	0.581946	0.00293215	0.595457	0.00282498	0.511047	1.94843e-05	0.642001	1.94843e-05	0.656475	0.00166569	0.695976	0.00166569	0.711463	FALSE
chr10	3081241	T	C	chr10_3081241_T_C	0.00817017	0.679143	0.0122686	0.682718	0.0200935	0.217775	0.00019714	0.541179	0.00027571	0.542565	0.412757	0.34252	0.00351359	0.536674	0.00512127	0.539349	0.00833252	0.229585	8.53354e-05	0.445144	0.000116143	0.445914	0.00222145	0.581023	0.00323134	0.58451	FALSE
chr10	3081529	C	T	chr10_3081529_C_T	-0.00360668	0.58929	0.0161362	0.585185	0.0110071	0.524869	-7.01923e-05	0.565334	0.000186804	0.561851	0.282654	0.465892	-0.00154112	0.514491	0.00493495	0.511308	0.00317355	0.487462	-2.61086e-05	0.513428	5.7704e-05	0.509712	-0.000892389	0.484232	0.00417295	0.480501	FALSE
chr10	3096366	C	T	chr10_3096366_C_T	-0.128262	0.0862811	0.128262	0.0840112	0.0162701	0.308795	-0.00220258	0.141249	0.00220258	0.138193	0.685733	0.183654	-0.0875957	0.0572789	0.0875957	0.0553504	0.0111639	0.161029	-0.00150691	0.0976313	0.00150691	0.0955505	-0.0239071	0.0940424	0.0239071	0.0912635	FALSE
chr10	3123657	T	C	chr10_3123657_T_C	0.0764725	0.161462	0.0764725	0.166313	0.0243509	0.155497	0.00186841	0.146953	0.00186841	0.150044	0.410282	0.340623	0.0313097	0.163736	0.0313097	0.169221	0.0100349	0.184472	0.000767985	0.141975	0.000767985	0.14594	0.0197056	0.111787	0.0197056	0.115113	FALSE
chr10	3123662	C	A	chr10_3123662_C_A	-0.0320047	0.439457	0.0320248	0.430854	0.0188915	0.251637	-0.00073395	0.376325	0.000734205	0.369252	0.389715	0.356395	-0.0123244	0.39325	0.0123322	0.385493	0.00727232	0.263849	-0.000280423	0.347705	0.000280521	0.340725	-0.0078743	0.359518	0.00788383	0.351456	FALSE
chr10	3123666	A	G	chr10_3123666_A_G	-0.00721742	0.758339	0.00890876	0.75449	0.00779717	0.729208	-3.85187e-05	0.814499	5.45932e-05	0.810615	0.389172	0.356842	-0.00306812	0.627363	0.00370829	0.624481	0.00302494	0.494209	-1.63651e-05	0.683292	2.25314e-05	0.680513	-0.00173555	0.690897	0.00214523	0.68738	FALSE
chr10	3123678	A	G	chr10_3123678_A_G	0.178353	0.0508008	0.178353	0.0519325	0.0254956	0.150218	0.0049047	0.0756002	0.0049047	0.0763671	0.429068	0.326817	0.0775076	0.0653309	0.0775076	0.0677317	0.010917	0.168876	0.00213027	0.0762438	0.00213027	0.0779935	0.0451117	0.0330299	0.0451117	0.0339524	FALSE
chr10	3123780	T	C	chr10_3123780_T_C	0.0112432	0.432269	0.0266112	0.439879	0.0185784	0.253164	0.000132468	0.349403	0.000513942	0.356832	0.354196	0.387345	0.0038974	0.369595	0.00978597	0.375882	0.00666535	0.286225	4.46312e-05	0.318813	0.000190801	0.324874	0.00280579	0.337704	0.00682313	0.343891	FALSE
chr10	3123859	C	T	chr10_3123859_C_T	-0.0230838	0.463855	0.0271607	0.45381	0.0211131	0.200653	-0.000567356	0.351446	0.000637668	0.345403	0.334176	0.406714	-0.0069322	0.419224	0.00844321	0.410853	0.00691701	0.272693	-0.000167406	0.337129	0.000193465	0.330459	-0.00608159	0.358104	0.00721216	0.349615	FALSE
chr10	3123896	G	T	chr10_3123896_G_T	-0.001039	0.809193	0.00601646	0.805268	0.00772099	0.741059	-1.61883e-05	0.810922	4.97362e-05	0.806025	0.325435	0.415312	-0.000195206	0.699796	0.00187082	0.695817	0.00248207	0.543706	-4.01509e-06	0.722193	1.53149e-05	0.717095	-0.000414437	0.725834	0.00163075	0.722925	FALSE
chr10	3124583	C	T	chr10_3124583_C_T	0.142073	0.0801672	0.142073	0.0822306	0.0299154	0.122179	0.00499163	0.0882963	0.00499163	0.0898183	0.520663	0.269586	0.0741017	0.0743312	0.0741017	0.0768672	0.0155174	0.108124	0.00259125	0.0761428	0.00259125	0.077868	0.0345809	0.0592286	0.0345809	0.0608076	FALSE
chr10	3125559	A	G	chr10_3125559_A_G	-0.0281377	0.453804	0.0281377	0.441668	0.0235174	0.174114	-0.000759045	0.328613	0.000759045	0.319596	0.542609	0.256549	-0.0154107	0.318205	0.0154107	0.309446	0.0125067	0.141055	-0.000410592	0.252544	0.000410592	0.245539	-0.00659606	0.382411	0.00659606	0.371719	FALSE
chr10	3125710	G	A	chr10_3125710_G_A	-0.346901	0.0156476	0.346901	0.0152225	0.0491244	0.0410981	-0.0199348	0.0225056	0.0199348	0.0218237	0.56373	0.244272	-0.206892	0.0169291	0.206892	0.0163107	0.0290409	0.0385287	-0.0124329	0.0196045	0.0124329	0.0191149	-0.076728	0.0126889	0.076728	0.0122602	TRUE
chr10	3129803	G	T	chr10_3129803_G_T	-0.035926	0.364027	0.035926	0.353288	0.0118521	0.478196	-0.000416794	0.397122	0.000416794	0.384985	0.547411	0.254237	-0.0195378	0.252253	0.0195378	0.244352	0.00647851	0.291151	-0.000225519	0.295192	0.000225519	0.286008	-0.00845229	0.300297	0.00845229	0.290979	FALSE
chr10	3129929	C	T	chr10_3129929_C_T	-0.030046	0.421958	0.0306807	0.4125	0.0165691	0.296087	-0.000487313	0.391313	0.000497619	0.3838	0.577319	0.237074	-0.0181325	0.287539	0.0184828	0.281638	0.00958728	0.19456	-0.000294371	0.28729	0.000300061	0.281343	-0.00666751	0.376364	0.00678819	0.367524	FALSE
chr10	3129953	C	T	chr10_3129953_C_T	-0.0332787	0.395376	0.0332787	0.383816	0.0127584	0.433609	-0.000436986	0.400753	0.000436986	0.388729	0.57762	0.236761	-0.0187257	0.267626	0.0187257	0.259778	0.00734695	0.258275	-0.00024578	0.294258	0.00024578	0.285589	-0.00731061	0.343567	0.00731061	0.333287	FALSE
chr10	3130037	G	A	chr10_3130037_G_A	0.00268395	0.847786	0.00447777	0.855615	0.0086452	0.672583	2.09894e-05	0.826848	4.01166e-05	0.834941	0.579307	0.235308	0.00139263	0.629099	0.00253725	0.635639	0.00501483	0.356931	1.06378e-05	0.642516	2.28428e-05	0.649335	0.000576401	0.794842	0.00101783	0.802973	FALSE
chr10	3130075	A	G	chr10_3130075_A_G	0.0507792	0.256856	0.0507792	0.265318	0.0135418	0.401627	0.000709717	0.287335	0.000709717	0.29645	0.591389	0.229067	0.0291408	0.175513	0.0291408	0.181406	0.00797277	0.238626	0.000405433	0.210431	0.000405433	0.217121	0.0111676	0.219752	0.0111676	0.22768	FALSE
chr10	3138151	A	G	chr10_3138151_A_G	0.0562555	0.227848	0.0562555	0.235111	0.0124089	0.453772	0.000766962	0.28184	0.000766962	0.289862	0.602275	0.226769	0.0338951	0.153698	0.0338951	0.158342	0.00748994	0.253688	0.000463142	0.202882	0.000463142	0.20848	0.0123712	0.198135	0.0123712	0.204696	FALSE
chr10	3138497	C	A	chr10_3138497_C_A	0.119714	0.107432	0.119714	0.110461	0.0313613	0.0972257	0.00401044	0.0962898	0.00401044	0.0981361	0.582643	0.236218	0.0677511	0.0840662	0.0677511	0.0868258	0.0180927	0.0778365	0.00224667	0.0768508	0.00224667	0.0783411	0.0271956	0.0865066	0.0271956	0.0896048	FALSE
chr10	3138537	T	C	chr10_3138537_T_C	0.0402406	0.310499	0.0402406	0.320192	0.015394	0.328857	0.000607705	0.302952	0.000607705	0.312137	0.557003	0.249645	0.0231273	0.211921	0.0231273	0.218795	0.00852213	0.220902	0.000347696	0.225134	0.000347696	0.232348	0.008989	0.263768	0.008989	0.272567	FALSE
chr10	3138567	G	A	chr10_3138567_G_A	-0.0207454	0.480933	0.024022	0.472577	0.0180867	0.261951	-0.000335969	0.3961	0.000417275	0.390252	0.536297	0.261273	-0.0105946	0.333136	0.0124087	0.327971	0.00967042	0.194692	-0.000170566	0.300198	0.000215583	0.295926	-0.00490973	0.404446	0.00569097	0.397196	FALSE
chr10	3138612	A	T	chr10_3138612_A_T	-0.0241737	0.495889	0.0262122	0.489687	0.0137836	0.40063	-0.00043779	0.471748	0.000457688	0.466228	0.532461	0.26333	-0.0129483	0.364547	0.0140915	0.360351	0.00728153	0.265182	-0.00023498	0.365576	0.00024578	0.361931	-0.00560998	0.428351	0.00602283	0.422121	FALSE
chr10	3138626	G	A	chr10_3138626_G_A	-0.00256283	0.529626	0.0204611	0.529848	0.0187889	0.259651	-6.31912e-06	0.442309	0.000348858	0.441074	0.535275	0.261628	-0.000347347	0.363901	0.0113311	0.364441	0.0102248	0.1858	1.55019e-05	0.327963	0.000197471	0.327747	-0.000503358	0.463665	0.00463185	0.463988	FALSE
chr10	3138759	G	A	chr10_3138759_G_A	0.110077	0.106277	0.110077	0.10957	0.0230612	0.184757	0.00290861	0.124529	0.00290861	0.127374	0.533973	0.26246	0.0572139	0.0918267	0.0572139	0.0949744	0.0121182	0.148506	0.00147826	0.103198	0.00147826	0.105679	0.0263541	0.0808034	0.0263541	0.0836791	FALSE
chr10	3142543	C	T	chr10_3142543_C_T	-0.0363678	0.35466	0.0363678	0.343911	0.0120087	0.470465	-0.000436723	0.382622	0.000436723	0.371225	0.182216	0.606556	-0.00678031	0.452654	0.00678031	0.441252	0.00220087	0.579459	-8.19715e-05	0.450405	8.19715e-05	0.437629	-0.009224	0.271984	0.009224	0.263507	FALSE
chr10	3142610	G	C	chr10_3142610_G_C	-0.00256573	0.775012	0.00789051	0.765827	0.00792144	0.724236	3.81265e-07	0.773882	6.85115e-05	0.765174	0.185798	0.601206	-0.000802872	0.727338	0.00150579	0.71872	0.00138018	0.688251	-2.83017e-06	0.746711	1.19246e-05	0.737359	-0.000763771	0.689975	0.0019261	0.680515	FALSE
chr10	3172324	A	G	chr10_3172324_A_G	0.0349988	0.389155	0.0349988	0.399922	0.0084711	0.686683	0.00037309	0.472176	0.00037309	0.484973	0.877173	0.0563354	0.031202	0.195355	0.031202	0.201484	0.00747074	0.255365	0.000334491	0.286865	0.000334491	0.295972	0.00198803	0.666017	0.00198803	0.68147	FALSE
chr10	3172501	G	A	chr10_3172501_G_A	0.00335627	0.650114	0.0125993	0.649949	0.0108242	0.533796	4.32827e-05	0.626422	0.000135503	0.625942	0.936929	0.0131987	0.00299142	0.346624	0.0117855	0.345855	0.0101367	0.18095	3.91339e-05	0.383663	0.000126777	0.382586	0.000222303	0.895662	0.00047954	0.893898	FALSE
chr10	3172547	G	A	chr10_3172547_G_A	-0.0206975	0.526348	0.0206975	0.511225	0.00710628	0.78968	-0.000149496	0.611549	0.000149496	0.594256	0.947779	0.00800121	-0.0196436	0.248569	0.0196436	0.240994	0.00673501	0.280715	-0.000141904	0.362255	0.000141904	0.351109	-0.000722486	0.864152	0.000722486	0.848896	FALSE
chr10	3172553	T	A	chr10_3172553_T_A	-0.0143088	0.637833	0.0143088	0.622292	0.00681458	0.814214	-0.000101831	0.698199	0.000101831	0.681171	0.949053	0.00754034	-0.0135772	0.321087	0.0135772	0.312103	0.00647904	0.290727	-9.68019e-05	0.429962	9.68019e-05	0.417388	-0.00050971	0.903081	0.00050971	0.888154	FALSE
chr10	3172662	G	C	chr10_3172662_G_C	-0.0111036	0.380498	0.0345712	0.377812	0.0181454	0.266153	-0.000217206	0.324455	0.000694966	0.322326	0.967447	0.0025644	-0.0110121	0.173584	0.0333213	0.17198	0.0175336	0.08546	-0.000216165	0.182394	0.000669883	0.180766	-0.000247709	0.800725	0.001048	0.797806	FALSE
chr10	3172750	T	C	chr10_3172750_T_C	0.0818197	0.164466	0.0818197	0.169044	0.0247132	0.151026	0.0020857	0.1517	0.0020857	0.155071	0.976461	0.00104184	0.0801629	0.0681123	0.0801629	0.0695453	0.0241562	0.0467978	0.00204489	0.0810029	0.00204489	0.082539	0.00176572	0.686307	0.00176572	0.701107	FALSE
chr10	3172919	G	C	chr10_3172919_G_C	-0.047294	0.285058	0.047294	0.276348	0.0149723	0.352906	-0.000752602	0.293892	0.000752602	0.286022	0.980702	0.000642697	-0.0464057	0.121365	0.0464057	0.117583	0.0146918	0.110992	-0.000738997	0.159983	0.000738997	0.156112	-0.0010226	0.814773	0.0010226	0.799693	FALSE
chr10	3173454	G	T	chr10_3173454_G_T	0.0623464	0.209142	0.0623464	0.215694	0.0126291	0.443987	0.000861478	0.267828	0.000861478	0.275204	0.917143	0.0265675	0.0568512	0.0937468	0.0568512	0.0972579	0.0115556	0.153976	0.000784357	0.152282	0.000784357	0.156058	0.00311225	0.550991	0.00311225	0.565802	FALSE
chr10	3186267	A	G	chr10_3186267_A_G	-0.0219246	0.512567	0.0219246	0.49888	0.00690836	0.798862	-0.000152227	0.617611	0.000152227	0.60123	0.641776	0.205929	-0.0139005	0.316325	0.0139005	0.307132	0.00442939	0.394103	-9.64607e-05	0.429853	9.64607e-05	0.418009	-0.00441431	0.484192	0.00441431	0.470573	FALSE
chr10	3197737	A	G	chr10_3197737_A_G	0.0287176	0.413726	0.0287176	0.426497	0.0124942	0.445524	0.000370462	0.407058	0.000370462	0.420489	0.695921	0.177403	0.0195712	0.24034	0.0195712	0.248379	0.00866483	0.217533	0.000251494	0.269864	0.000251494	0.278743	0.00496213	0.423736	0.00496213	0.437126	FALSE
chr10	3222093	A	G	chr10_3222093_A_G	0.0232188	0.481651	0.0232188	0.496203	0.0235977	0.163806	0.000569628	0.351345	0.000569628	0.360923	0.704159	0.174594	0.0166449	0.291996	0.0166449	0.300591	0.016668	0.089615	0.000409336	0.236573	0.000409336	0.243368	0.0036299	0.508136	0.0036299	0.523645	FALSE
chr10	3222256	T	C	chr10_3222256_T_C	-0.179817	0.0510607	0.179817	0.0500094	0.0455542	0.0454667	-0.0085833	0.0440541	0.0085833	0.0436605	0.743749	0.152214	-0.134086	0.0310918	0.134086	0.0303476	0.0339346	0.0238669	-0.00641762	0.0292033	0.00641762	0.0289475	-0.0270242	0.0781511	0.0270242	0.0757978	TRUE
chr10	3222304	T	C	chr10_3222304_T_C	0.025327	0.284087	0.047419	0.289302	0.0202549	0.213156	0.000464624	0.241175	0.000998656	0.245982	0.748168	0.149627	0.0187691	0.156655	0.0356448	0.160062	0.0151909	0.103676	0.000343456	0.155624	0.000751393	0.158292	0.00345682	0.36017	0.00639757	0.365857	FALSE
chr10	3227702	T	C	chr10_3227702_T_C	0.0160959	0.57317	0.0160959	0.588537	0.0104216	0.558312	0.000171841	0.561123	0.000171841	0.578019	0.490989	0.288109	0.00827324	0.403273	0.00827324	0.414092	0.00516946	0.351452	8.90247e-05	0.425945	8.90247e-05	0.438396	0.00380298	0.491894	0.00380298	0.506413	FALSE
chr10	3239381	C	G	chr10_3239381_C_G	0.0996599	0.127986	0.0996599	0.131912	0.0252131	0.152139	0.00281942	0.129506	0.00281942	0.132457	0.722291	0.163522	0.0732265	0.0754121	0.0732265	0.0779544	0.0183723	0.079197	0.00207628	0.0853374	0.00207628	0.0873199	0.0150229	0.168741	0.0150229	0.174359	FALSE
chr10	3240043	A	G	chr10_3240043_A_G	0.0879025	0.145339	0.0879025	0.149428	0.0234587	0.16625	0.00216134	0.141576	0.00216134	0.144977	0.75879	0.144056	0.0667549	0.0793735	0.0667549	0.082111	0.0177728	0.0803904	0.00163879	0.0905182	0.00163879	0.0926505	0.0118377	0.209337	0.0118377	0.216197	FALSE
chr10	3324955	A	T	chr10_3324955_A_T	0.00581141	0.588306	0.0170491	0.591224	0.00842509	0.686921	4.01999e-05	0.621859	0.000156166	0.624979	0.461697	0.304982	0.00233548	0.43826	0.00802166	0.440362	0.0039656	0.423545	1.55286e-05	0.48843	7.41825e-05	0.490987	0.00130683	0.503322	0.00406656	0.505485	FALSE
chr10	3325044	A	G	chr10_3325044_A_G	-0.021053	0.535684	0.021053	0.522358	0.00774718	0.729652	-0.000205405	0.606651	0.000205405	0.592499	0.414909	0.337368	-0.00936693	0.418355	0.00936693	0.408321	0.00333274	0.47913	-9.27505e-05	0.49492	9.27505e-05	0.483096	-0.00529717	0.451096	0.00529717	0.438812	FALSE
chr10	3420031	T	C	chr10_3420031_T_C	0.0735072	0.148988	0.0870153	0.150874	0.021683	0.191291	0.00166546	0.154154	0.00194099	0.155115	0.644256	0.202604	0.0476257	0.0977895	0.0567599	0.0993245	0.0140518	0.11766	0.00109219	0.110148	0.00127851	0.111115	0.014391	0.144508	0.0168712	0.146757	FALSE
chr10	3420392	T	C	chr10_3420392_T_C	0.0113053	0.637003	0.0139512	0.648632	0.020881	0.204896	0.000190856	0.488152	0.000265732	0.498593	0.533049	0.262766	0.00662636	0.433386	0.00801661	0.441972	0.0110488	0.163688	0.000111568	0.359557	0.000150909	0.367225	0.00252632	0.567697	0.00312654	0.57886	FALSE
chr10	3420454	G	A	chr10_3420454_G_A	-0.0138999	0.631456	0.0157523	0.620598	0.0116727	0.486	-0.000152669	0.620087	0.000178144	0.608263	0.473211	0.298248	-0.00723921	0.462374	0.00811416	0.453714	0.00550008	0.333704	-7.99794e-05	0.476362	9.20118e-05	0.467086	-0.0034457	0.541931	0.00388396	0.531316	FALSE
chr10	3421937	G	A	chr10_3421937_G_A	-0.0900095	0.139336	0.0900095	0.135079	0.0144912	0.366065	-0.00134247	0.196948	0.00134247	0.191819	0.456853	0.306917	-0.0407426	0.136897	0.0407426	0.132289	0.00657006	0.287063	-0.000603177	0.174867	0.000603177	0.170008	-0.0223891	0.101532	0.0223891	0.0983203	FALSE
chr10	3422058	G	A	chr10_3422058_G_A	-0.386964	0.0122528	0.386964	0.0117011	0.0486842	0.039825	-0.0205624	0.0192259	0.0205624	0.0187516	0.506083	0.275393	-0.205461	0.0169172	0.205461	0.0162886	0.0248488	0.0473951	-0.0109055	0.019676	0.0109055	0.0192618	-0.0933944	0.00820004	0.0933944	0.00783768	TRUE
chr10	3422133	G	A	chr10_3422133_G_A	-0.0464668	0.227799	0.0639188	0.226356	0.0130796	0.42744	-0.000809148	0.27941	0.000970028	0.278959	0.541093	0.254817	-0.0275232	0.170963	0.0360804	0.169269	0.00718273	0.270129	-0.000468714	0.216052	0.000547633	0.214855	-0.0097353	0.187559	0.0142862	0.186675	FALSE
chr10	3422376	C	A	chr10_3422376_C_A	0.00557809	0.795338	0.0061896	0.801625	0.00638118	0.849455	3.49576e-05	0.831032	3.8835e-05	0.838603	0.491787	0.285031	0.00260997	0.617264	0.00292207	0.62114	0.0031668	0.482026	1.65239e-05	0.681186	1.85119e-05	0.685693	0.00142274	0.727803	0.00156248	0.732637	FALSE
chr10	3422414	G	A	chr10_3422414_G_A	0.0421571	0.297884	0.0421571	0.307736	0.0264311	0.146321	0.00122764	0.214067	0.00122764	0.219147	0.482927	0.290625	0.0201462	0.231587	0.0201462	0.23933	0.0126621	0.141164	0.000585499	0.179978	0.000585499	0.185137	0.0104721	0.227752	0.0104721	0.236039	FALSE
chr10	3422530	G	A	chr10_3422530_G_A	-0.0447927	0.256684	0.0562793	0.253471	0.0174896	0.277514	-0.0008828	0.258502	0.00109822	0.25588	0.408832	0.342068	-0.0174762	0.241644	0.0217286	0.238276	0.00697465	0.270583	-0.000335253	0.23454	0.000415001	0.23228	-0.0118837	0.190478	0.0149388	0.188479	FALSE
chr10	3452779	T	G	chr10_3452779_T_G	-0.00587059	0.776562	0.00757929	0.768868	0.0051197	0.914718	-2.8834e-05	0.850729	3.70002e-05	0.84232	0.791384	0.123069	-0.00472601	0.479413	0.00608183	0.473972	0.00406531	0.414183	-2.3262e-05	0.608	2.97417e-05	0.601231	-0.000593868	0.848028	0.000784413	0.840541	FALSE
chr10	3484171	G	C	chr10_3484171_G_C	-0.0129639	0.600301	0.0159301	0.589238	0.0131965	0.41373	-0.000160661	0.54487	0.000202728	0.533973	0.398171	0.349991	-0.00518145	0.462982	0.00633623	0.455139	0.0052606	0.345222	-6.44109e-05	0.444975	8.07879e-05	0.436759	-0.00338536	0.492864	0.0041666	0.482746	FALSE
chr10	3484494	C	T	chr10_3484494_C_T	-0.0425058	0.326336	0.0425058	0.316535	0.0121852	0.462686	-0.000530598	0.367227	0.000530598	0.356449	0.527915	0.266299	-0.0224586	0.236516	0.0224586	0.229037	0.00643863	0.295139	-0.000280356	0.27988	0.000280356	0.271361	-0.0100688	0.262998	0.0100688	0.254625	FALSE
chr10	3485652	G	A	chr10_3485652_G_A	-0.0794429	0.159744	0.0794429	0.155059	0.0159074	0.319853	-0.00128937	0.199494	0.00128937	0.194505	0.717856	0.166262	-0.0572288	0.0943497	0.0572288	0.0911375	0.011453	0.15681	-0.000930835	0.132253	0.000930835	0.128756	-0.0127793	0.195862	0.0127793	0.189586	FALSE
chr10	3485708	A	G	chr10_3485708_A_G	0.0375868	0.360237	0.0375868	0.370442	0.0164025	0.30683	0.000651831	0.332901	0.000651831	0.343002	0.70871	0.171348	0.027467	0.208197	0.027467	0.214627	0.0116453	0.153326	0.000477903	0.219112	0.000477903	0.225376	0.00580053	0.395823	0.00580053	0.407943	FALSE
chr10	3510933	A	C	chr10_3510933_A_C	0.771395	0.00135122	0.771395	0.00140178	0.0898061	0.00707292	0.0737981	0.00266208	0.0737981	0.00270703	0.608559	0.223741	0.462946	0.00200356	0.462946	0.00204956	0.0540013	0.00740704	0.0437384	0.00241804	0.0437384	0.00251559	0.180234	0.00104827	0.180234	0.00119587	TRUE
chr10	3516779	A	G	chr10_3516779_A_G	-0.229051	0.0366102	0.229051	0.0358763	0.0583832	0.0253991	-0.0155593	0.0285135	0.0155593	0.0280745	0.685727	0.183508	-0.15938	0.0255303	0.15938	0.0250261	0.0403837	0.0166316	-0.0109259	0.0205479	0.0109259	0.0201113	-0.0421297	0.0411291	0.0421297	0.0401724	TRUE
chr10	3516832	C	T	chr10_3516832_C_T	0.00694582	0.220874	0.0615277	0.224803	0.0148974	0.349245	0.000129871	0.253425	0.000912206	0.257768	0.706115	0.17243	0.00581727	0.130939	0.0433395	0.133326	0.0105579	0.173442	0.00010649	0.167906	0.000644306	0.171124	0.000846341	0.237542	0.010742	0.242576	FALSE
chr10	3516902	C	A	chr10_3516902_C_A	-0.0507237	0.308184	0.0507237	0.29951	0.017501	0.271541	-0.000886268	0.300851	0.000886268	0.292783	0.718835	0.165463	-0.037315	0.183941	0.037315	0.177647	0.0125849	0.137504	-0.000650868	0.200776	0.000650868	0.194528	-0.00759007	0.351924	0.00759007	0.342626	FALSE
chr10	3516981	C	T	chr10_3516981_C_T	-0.068734	0.195828	0.068734	0.190007	0.0226984	0.176403	-0.00162336	0.176437	0.00162336	0.172069	0.734001	0.157319	-0.0506983	0.1118	0.0506983	0.107639	0.0167123	0.0893001	-0.00120151	0.115242	0.00120151	0.112385	-0.010634	0.241068	0.010634	0.233252	FALSE
chr10	3554334	T	G	chr10_3554334_T_G	0.0015003	0.740106	0.00887726	0.742953	0.0131275	0.418246	4.75612e-06	0.662185	0.000127455	0.665442	0.547062	0.255427	0.000960007	0.53373	0.00478841	0.536964	0.0072321	0.264248	5.3038e-06	0.50506	6.89016e-05	0.50851	0.000238182	0.670984	0.00204519	0.673521	FALSE
chr10	3566990	G	A	chr10_3566990_G_A	-0.00708571	0.685693	0.0117307	0.686527	0.00748877	0.758933	-6.38247e-05	0.726057	9.48065e-05	0.727588	0.68518	0.182684	-0.00487671	0.443398	0.0081313	0.445808	0.00514556	0.351446	-4.39027e-05	0.516506	6.57322e-05	0.518923	-0.00118138	0.684441	0.00200708	0.685481	FALSE
chr10	3567002	C	T	chr10_3567002_C_T	-0.0134838	0.486057	0.0273107	0.488708	0.0109495	0.531646	-0.000336026	0.493044	0.000452485	0.497181	0.683521	0.183759	-0.00937838	0.29709	0.0188292	0.298892	0.00748782	0.261839	-0.000233215	0.340511	0.000312771	0.342962	-0.00233419	0.487721	0.00480175	0.491077	FALSE
chr10	3622609	C	T	chr10_3622609_C_T	-0.0242728	0.451054	0.0290517	0.442605	0.010492	0.550864	-0.000308973	0.485976	0.000336393	0.476934	0.139494	0.684198	-0.00393205	0.564703	0.00464164	0.55694	0.00145708	0.680847	-5.0488e-05	0.567863	5.45594e-05	0.558885	-0.00586881	0.370207	0.00706925	0.362661	FALSE
chr10	3622758	G	C	chr10_3622758_G_C	-0.0377386	0.355153	0.0377386	0.344105	0.0268679	0.131458	-0.00107462	0.238442	0.00107462	0.232582	0.17797	0.615022	-0.006541	0.458925	0.006541	0.447081	0.00466879	0.376376	-0.000182671	0.332268	0.000182671	0.32226	-0.00940343	0.274035	0.00940343	0.26527	FALSE
chr10	3652811	C	T	chr10_3652811_C_T	0.00352599	0.808556	0.00578092	0.817274	0.00644426	0.841845	2.24172e-05	0.833071	3.97441e-05	0.843122	0.449221	0.313291	0.0018019	0.628288	0.00289009	0.630785	0.00292927	0.503436	1.12523e-05	0.684926	1.96381e-05	0.687941	0.000860632	0.747526	0.00141957	0.750578	FALSE
chr10	3653086	G	A	chr10_3653086_G_A	-0.00324967	0.430471	0.0278257	0.431453	0.0218541	0.187149	1.14673e-06	0.319815	0.000583806	0.321141	0.407584	0.344678	0.00107282	0.353615	0.010425	0.354776	0.00912655	0.207841	4.98899e-05	0.283211	0.000225078	0.284281	-0.000932086	0.345672	0.00689617	0.346225	FALSE
chr10	3653132	C	T	chr10_3653132_C_T	-0.186035	0.0512268	0.186035	0.0495989	0.0265892	0.138604	-0.00544491	0.0730803	0.00544491	0.0717773	0.380583	0.367208	-0.0679815	0.0808268	0.0679815	0.0781997	0.00993048	0.189248	-0.001946	0.0855003	0.001946	0.0832877	-0.0463757	0.0344975	0.0463757	0.0334716	FALSE
chr10	3653194	C	T	chr10_3653194_C_T	-0.240973	0.0315282	0.240973	0.0310601	0.0393737	0.0654232	-0.0103922	0.0397865	0.0103922	0.0393966	0.359266	0.385493	-0.0906426	0.0609517	0.0906426	0.0593337	0.0146313	0.117961	-0.0040359	0.0525562	0.0040359	0.0514269	-0.0602982	0.0207023	0.0602982	0.0202716	FALSE
chr10	3653306	A	G	chr10_3653306_A_G	0.0119497	0.650815	0.0119497	0.666007	0.00915206	0.636783	0.000113173	0.651621	0.000113173	0.668023	0.316932	0.426364	0.00437929	0.531183	0.00437929	0.543664	0.00298781	0.503649	4.27965e-05	0.554727	4.27965e-05	0.56852	0.00300745	0.558837	0.00300745	0.573831	FALSE
chr10	3653315	T	G	chr10_3653315_T_G	-0.00312044	0.818939	0.00622174	0.808836	0.00883856	0.659583	-2.46503e-05	0.796178	5.51695e-05	0.785595	0.31394	0.429183	-0.00102199	0.686096	0.00177302	0.677226	0.00275755	0.518335	-8.31197e-06	0.691744	1.57027e-05	0.681455	-0.000893977	0.731112	0.00158312	0.721068	FALSE
chr10	3653356	C	T	chr10_3653356_C_T	0.0085146	0.728336	0.0085146	0.74388	0.00843877	0.684034	6.63412e-05	0.737893	6.63412e-05	0.755013	0.316547	0.426179	0.00295881	0.60089	0.00295881	0.614572	0.00274047	0.525096	2.37563e-05	0.631537	2.37563e-05	0.646351	0.00220398	0.634815	0.00220398	0.650426	FALSE
chr10	3655659	G	T	chr10_3655659_G_T	-0.0671566	0.216227	0.0671566	0.210462	0.0155117	0.328203	-0.00105228	0.248799	0.00105228	0.24247	0.500345	0.279257	-0.0359407	0.173886	0.0359407	0.168002	0.00774299	0.244968	-0.000560741	0.202599	0.000560741	0.196326	-0.015801	0.169447	0.015801	0.164702	FALSE
chr10	3655839	C	T	chr10_3655839_C_T	-0.0847753	0.156557	0.0847753	0.151959	0.0203796	0.218555	-0.00189064	0.169658	0.00189064	0.165689	0.447648	0.314008	-0.0372592	0.154148	0.0372592	0.149268	0.00914192	0.208685	-0.000829975	0.155758	0.000829975	0.151231	-0.0215126	0.112236	0.0215126	0.108904	FALSE
chr10	3655867	G	A	chr10_3655867_G_A	0.0397037	0.38415	0.0397037	0.393634	0.0170678	0.315188	0.00100369	0.359578	0.00100369	0.366896	0.45508	0.309304	0.0172876	0.327675	0.0172876	0.336217	0.00749506	0.263584	0.000434016	0.308362	0.000434016	0.315889	0.0101545	0.307827	0.0101545	0.315402	FALSE
chr10	3666787	G	C	chr10_3666787_G_C	-0.129007	0.100922	0.129007	0.0984737	0.0253382	0.157618	-0.00377559	0.114474	0.00377559	0.112404	0.74803	0.140633	-0.0976451	0.0587011	0.0976451	0.0575549	0.0187783	0.0781998	-0.00282622	0.0748787	0.00282622	0.0734149	-0.0182606	0.147122	0.0182606	0.14317	FALSE
chr10	3668803	T	C	chr10_3668803_T_C	0.0956206	0.123349	0.0956206	0.127011	0.0225471	0.181776	0.0022783	0.134565	0.0022783	0.137222	0.794384	0.109627	0.0777377	0.0648879	0.0777377	0.0666147	0.0180153	0.0810126	0.00186589	0.0831574	0.00186589	0.0848568	0.00994172	0.236092	0.00994172	0.244577	FALSE
chr10	3669152	A	G	chr10_3669152_A_G	-0.0751881	0.189442	0.0751881	0.184399	0.0168518	0.301538	-0.00147687	0.219967	0.00147687	0.215467	0.748491	0.140213	-0.0582541	0.107246	0.0582541	0.104116	0.0128064	0.138958	-0.00114966	0.14184	0.00114966	0.138766	-0.00937961	0.287974	0.00937961	0.278708	FALSE
chr10	3669267	C	A	chr10_3669267_C_A	-0.0389276	0.342779	0.0389276	0.33279	0.0110434	0.521036	-0.000421868	0.396624	0.000421868	0.384495	0.715984	0.160928	-0.0287569	0.192381	0.0287569	0.186228	0.00780564	0.243127	-0.000309811	0.257805	0.000309811	0.249788	-0.00579259	0.39722	0.00579259	0.384853	FALSE
chr10	3757355	T	C	chr10_3757355_T_C	0.0389071	0.295017	0.0500162	0.299263	0.0140098	0.394723	0.000804941	0.31672	0.000914099	0.321502	0.363288	0.382004	0.0123052	0.288999	0.0161875	0.295514	0.00487466	0.368934	0.00024741	0.296942	0.000285557	0.302909	0.0100783	0.213661	0.0130413	0.217616	FALSE
chr10	3757402	G	A	chr10_3757402_G_A	-0.000655054	0.441482	0.0305147	0.437931	0.00870194	0.66769	5.11923e-05	0.511925	0.000313239	0.507139	0.377489	0.370024	-0.00254965	0.379821	0.0115287	0.377106	0.00328051	0.476074	-4.62799e-06	0.441287	0.000114424	0.437716	-0.000195309	0.355119	0.00760754	0.351641	FALSE
chr10	3757502	C	T	chr10_3757502_C_T	-0.00808177	0.505629	0.0231	0.504558	0.0115797	0.493148	-0.00012181	0.527542	0.000274157	0.526568	0.41626	0.339506	-0.00249828	0.412345	0.0104117	0.410871	0.00475663	0.37392	-4.20511e-05	0.438157	0.00012243	0.437298	-0.00247868	0.417812	0.00599743	0.416477	FALSE
chr10	3757533	G	A	chr10_3757533_G_A	-0.0424997	0.336996	0.0424997	0.327425	0.0108927	0.529217	-0.000498913	0.393861	0.000498913	0.382978	0.424352	0.333339	-0.0187816	0.282588	0.0187816	0.274284	0.00461815	0.382581	-0.00021958	0.331637	0.00021958	0.322026	-0.0106166	0.262995	0.0106166	0.255272	FALSE
chr10	3757884	C	G	chr10_3757884_C_G	-0.0926309	0.132266	0.0926309	0.128511	0.0387998	0.0638934	-0.00369678	0.0907383	0.00369678	0.0891762	0.547124	0.252531	-0.0493418	0.111035	0.0493418	0.107345	0.0206491	0.0618946	-0.00192004	0.0776633	0.00192004	0.0759094	-0.021754	0.106696	0.021754	0.103299	FALSE
chr10	3758333	A	C	chr10_3758333_A_C	0.0788225	0.174102	0.0788225	0.179429	0.0246351	0.153791	0.00209295	0.154164	0.00209295	0.157986	0.43137	0.326077	0.0326495	0.167436	0.0326495	0.173324	0.0104486	0.174884	0.000856194	0.144929	0.000856194	0.149136	0.019866	0.123354	0.019866	0.127278	FALSE
chr10	3764506	A	G	chr10_3764506_A_G	0.0133317	0.62782	0.013758	0.640234	0.00953917	0.611741	0.000136039	0.634489	0.00013969	0.647476	0.335742	0.405555	0.00425968	0.541615	0.00442297	0.551705	0.00318816	0.477907	4.33702e-05	0.558461	4.47684e-05	0.569215	0.00366007	0.529009	0.00375216	0.540475	FALSE
chr10	3764508	C	T	chr10_3764508_C_T	0.00052822	0.870067	0.00400847	0.867936	0.00452147	0.975658	1.27433e-06	0.918575	1.7937e-05	0.917672	0.333203	0.408109	8.56078e-05	0.730454	0.00130765	0.728393	0.00151868	0.667925	1.52224e-08	0.808827	5.88606e-06	0.80637	0.000177843	0.798423	0.00105118	0.796433	FALSE
chr10	3764936	T	C	chr10_3764936_T_C	0.0495525	0.278018	0.0495525	0.285668	0.0106571	0.541033	0.000618783	0.348133	0.000618783	0.356825	0.71751	0.167419	0.0352114	0.164175	0.0352114	0.169407	0.00762346	0.249687	0.000440025	0.232632	0.000440025	0.238708	0.00832367	0.308412	0.00832367	0.317397	FALSE
chr10	3764937	G	T	chr10_3764937_G_T	0.0223755	0.391486	0.0309917	0.399061	0.00817888	0.706005	0.000235395	0.478672	0.000283129	0.487716	0.713999	0.169087	0.0163402	0.220993	0.022185	0.225796	0.00583865	0.322548	0.000169796	0.314826	0.000202177	0.321349	0.0034457	0.427426	0.00486209	0.436333	FALSE
chr10	3764953	C	T	chr10_3764953_C_T	-0.0202111	0.53855	0.0202111	0.523895	0.00742486	0.762899	-0.000155118	0.617602	0.000155118	0.600938	0.720104	0.165863	-0.0145167	0.308398	0.0145167	0.299643	0.0053626	0.340395	-0.000111775	0.408129	0.000111775	0.396889	-0.00322975	0.566887	0.00322975	0.551902	FALSE
chr10	3765124	C	T	chr10_3765124_C_T	0.0117432	0.641103	0.0126464	0.653804	0.0087	0.669145	8.57506e-05	0.669692	9.74536e-05	0.683837	0.775736	0.133375	0.00899414	0.374405	0.00971619	0.383213	0.00677986	0.280614	6.56837e-05	0.442875	7.50399e-05	0.453068	0.00161646	0.691889	0.00172444	0.704316	FALSE
chr10	3765325	G	A	chr10_3765325_G_A	-0.178437	0.0816177	0.17922	0.0799032	0.0292503	0.11195	-0.00619862	0.102763	0.00621897	0.102471	0.788291	0.124863	-0.14141	0.0472304	0.142021	0.0463423	0.0230429	0.05178	-0.00490361	0.065443	0.0049195	0.065148	-0.0229433	0.147487	0.0230259	0.144537	FALSE
chr10	3765349	C	G	chr10_3765349_C_G	-0.000498189	0.332104	0.0457345	0.324924	0.010756	0.541587	-3.46287e-05	0.395935	0.000496441	0.388025	0.786535	0.125413	0.000810689	0.176787	0.0364643	0.173118	0.00845084	0.225889	-1.464e-05	0.24848	0.000395176	0.243458	-0.00087651	0.446642	0.00508757	0.438559	FALSE
chr10	3765352	G	A	chr10_3765352_G_A	-0.0287194	0.337056	0.0440695	0.335164	0.0105671	0.547338	-0.000415689	0.395002	0.000559859	0.393622	0.784617	0.127289	-0.0221839	0.182452	0.0341255	0.180788	0.00826848	0.230944	-0.000319583	0.250215	0.000431682	0.249572	-0.00352033	0.445286	0.00540038	0.44311	FALSE
chr10	3765660	G	A	chr10_3765660_G_A	-0.0120959	0.683526	0.0120959	0.668846	0.00576496	0.893928	-6.92718e-05	0.767631	6.92718e-05	0.751526	0.657847	0.197794	-0.00803365	0.433799	0.00803365	0.4223	0.00378751	0.431884	-4.59013e-05	0.551523	4.59013e-05	0.537478	-0.00228179	0.655798	0.00228179	0.641173	FALSE
chr10	3765810	G	A	chr10_3765810_G_A	-0.0156085	0.567553	0.0191583	0.559013	0.00913211	0.637281	-0.000136837	0.597703	0.000176375	0.588482	0.550893	0.252757	-0.00797811	0.388516	0.0100742	0.382687	0.00503479	0.355932	-6.93535e-05	0.44177	9.27007e-05	0.434865	-0.00378868	0.486007	0.00458898	0.477065	FALSE
chr10	3765862	G	A	chr10_3765862_G_A	-0.0572679	0.247128	0.0572679	0.239455	0.0176911	0.273783	-0.00111227	0.244266	0.00111227	0.238308	0.518775	0.270286	-0.0293516	0.190617	0.0293516	0.18494	0.00922762	0.205323	-0.00057567	0.195237	0.00057567	0.190179	-0.013859	0.191376	0.013859	0.185206	FALSE
chr10	3765863	A	T	chr10_3765863_A_T	0.0205188	0.488297	0.0239786	0.498668	0.0162175	0.325383	0.000457749	0.424838	0.000495634	0.432476	0.523596	0.267511	0.0102412	0.356293	0.0120692	0.363879	0.00839676	0.227805	0.000225595	0.329001	0.000245612	0.335272	0.00534481	0.406199	0.00607206	0.416495	FALSE
chr10	3777017	C	T	chr10_3777017_C_T	0.121349	0.0867233	0.121349	0.0893006	0.0509426	0.0342251	0.00631062	0.0543674	0.00631062	0.0550413	0.642924	0.203765	0.0783331	0.0614373	0.0783331	0.0636788	0.0327917	0.0255357	0.00408161	0.0409651	0.00408161	0.0415437	0.0245534	0.081799	0.0245534	0.0845772	TRUE
chr10	3782241	C	T	chr10_3782241_C_T	-0.245114	0.0380484	0.245114	0.0373376	0.0370537	0.0712436	-0.0101914	0.0477556	0.0101914	0.0468584	0.859815	0.071764	-0.21232	0.0180746	0.21232	0.0176148	0.0319299	0.0276504	-0.00885541	0.0273667	0.00885541	0.0269519	-0.0186211	0.149948	0.0186211	0.14547	TRUE
chr10	3783609	C	T	chr10_3783609_C_T	0.00863249	0.650067	0.0135514	0.654769	0.00856373	0.675541	5.21391e-05	0.684591	0.000108369	0.687834	0.751266	0.146303	0.00619941	0.408132	0.0100817	0.409418	0.00649097	0.294608	3.65689e-05	0.473023	8.09295e-05	0.474673	0.00131477	0.692021	0.001861	0.696784	FALSE
chr10	3785346	G	A	chr10_3785346_G_A	0.0973801	0.124382	0.0973801	0.127919	0.0130868	0.420209	0.00127708	0.198626	0.00127708	0.203229	0.956738	0.00531158	0.0930412	0.0514928	0.0930412	0.0529272	0.0125059	0.13775	0.00121932	0.10834	0.00121932	0.110755	0.00338695	0.526701	0.00338695	0.5413	FALSE
chr10	3785351	C	T	chr10_3785351_C_T	-0.00821254	0.373102	0.0408199	0.369151	0.0167839	0.290207	-0.00025587	0.355503	0.000720503	0.351	0.953975	0.00638591	-0.00813964	0.18172	0.0386053	0.179134	0.0160211	0.0956934	-0.000248097	0.204816	0.000682211	0.20166	-0.000120679	0.765042	0.00141004	0.759198	FALSE
chr10	3785923	T	C	chr10_3785923_T_C	-0.0117788	0.683813	0.0117788	0.668748	0.00817615	0.703494	-8.94515e-05	0.720719	8.94515e-05	0.703695	0.836053	0.0903497	-0.00988066	0.394407	0.00988066	0.384033	0.00682212	0.27826	-7.4852e-05	0.474687	7.4852e-05	0.461982	-0.0010226	0.818434	0.0010226	0.803239	FALSE
chr10	3785962	T	C	chr10_3785962_T_C	0.00539957	0.671019	0.0114594	0.68118	0.00575738	0.887395	3.62918e-05	0.746623	6.9516e-05	0.758286	0.81357	0.107174	0.00448579	0.387873	0.00943314	0.394712	0.00469134	0.378501	3.00773e-05	0.504642	5.72021e-05	0.513654	0.00050971	0.779809	0.0011004	0.789771	FALSE
chr10	3793160	G	A	chr10_3793160_G_A	-0.0337464	0.431741	0.0363523	0.427247	0.0113585	0.507509	-0.000458228	0.483157	0.000490266	0.478523	0.183546	0.607407	-0.00752541	0.517422	0.00789338	0.511686	0.00211815	0.594417	-0.000103953	0.526314	0.000108488	0.520498	-0.00848564	0.353038	0.00913032	0.349195	FALSE
chr10	3828395	C	T	chr10_3828395_C_T	0.0048605	0.726663	0.00915526	0.737234	0.00419282	0.965635	9.96288e-06	0.835619	3.98799e-05	0.846247	0.613521	0.21717	0.00275139	0.482749	0.00575258	0.491063	0.00263234	0.537214	4.76273e-06	0.631557	2.56689e-05	0.641034	0.0010607	0.687508	0.00180701	0.698297	FALSE
chr10	3836319	T	G	chr10_3836319_T_G	-0.0146654	0.621306	0.0146654	0.606161	0.00736769	0.766507	-0.000109191	0.671099	0.000109191	0.653821	0.200684	0.576639	-0.00296273	0.600392	0.00296273	0.587693	0.0014685	0.675141	-2.19003e-05	0.648133	2.19003e-05	0.633585	-0.00374422	0.514892	0.00374422	0.500869	FALSE
chr10	3836376	T	C	chr10_3836376_T_C	-0.016374	0.594619	0.016374	0.57998	0.00637607	0.842718	-0.000106157	0.684074	0.000106157	0.666976	0.178092	0.613112	-0.00311507	0.603796	0.00311507	0.591493	0.0011377	0.728604	-2.02504e-05	0.6712	2.02504e-05	0.656869	-0.00413961	0.498496	0.00413961	0.484159	FALSE
chr10	3842605	C	T	chr10_3842605_C_T	-0.0230528	0.501134	0.0230528	0.486954	0.0104979	0.551803	-0.000233766	0.520543	0.000233766	0.504766	0.00327897	0.987115	-7.74407e-05	0.968871	7.74407e-05	0.953525	3.51179e-05	0.984144	-7.89977e-07	0.95808	7.89977e-07	0.94268	-0.00059228	0.889178	0.00059228	0.873636	FALSE
chr10	3842614	G	A	chr10_3842614_G_A	-0.00580935	0.839022	0.00580935	0.823131	0.00984578	0.593504	-5.8893e-05	0.799238	5.8893e-05	0.782443	0.00347905	0.986465	-2.17416e-05	0.987993	2.17416e-05	0.980709	3.30792e-05	0.985244	-2.1894e-07	0.985149	2.1894e-07	0.976798	-0.000193722	0.963983	0.000193722	0.952048	FALSE
chr10	3851744	C	G	chr10_3851744_C_G	-0.102461	0.0750324	0.138026	0.0739015	0.0269512	0.132479	-0.00318883	0.0882423	0.00389558	0.0872382	0.38814	0.359201	-0.043015	0.100337	0.0542771	0.0980872	0.0105205	0.174896	-0.00131051	0.0954821	0.00153431	0.0945238	-0.0270083	0.0495074	0.0356241	0.0488616	FALSE
chr10	3851788	C	T	chr10_3851788_C_T	-0.00523865	0.429599	0.0280538	0.429801	0.0107236	0.542514	-0.000123601	0.453711	0.000340735	0.455266	0.405488	0.345385	-0.00287649	0.34589	0.0115803	0.345773	0.00443075	0.392555	-6.22217e-05	0.377674	0.000144832	0.377874	-0.00166728	0.341415	0.00720581	0.341791	FALSE
chr10	3851821	C	T	chr10_3851821_C_T	-0.0845232	0.152461	0.0845232	0.148211	0.0232264	0.171879	-0.00203982	0.148225	0.00203982	0.144791	0.420822	0.333556	-0.0354254	0.154789	0.0354254	0.150049	0.00968209	0.192238	-0.000842434	0.142186	0.000842434	0.138749	-0.0212268	0.10871	0.0212268	0.105691	FALSE
chr10	3851968	T	C	chr10_3851968_T_C	0.0347322	0.345878	0.0366934	0.354932	0.0129803	0.423667	0.000495098	0.36237	0.000512338	0.370547	0.522878	0.268446	0.0186814	0.25081	0.0196153	0.256626	0.00685268	0.276037	0.00026686	0.276178	0.000275069	0.282876	0.00859997	0.279743	0.00904457	0.288157	FALSE
chr10	3852399	C	G	chr10_3852399_C_G	0.0121099	0.537267	0.0239697	0.53429	0.00878212	0.663541	0.000116398	0.589623	0.00021635	0.586603	0.69077	0.178335	0.0091843	0.329461	0.0171399	0.327506	0.00606347	0.307834	8.77966e-05	0.406069	0.000154824	0.40275	0.0015196	0.545682	0.00378392	0.543379	FALSE
chr10	3852739	T	C	chr10_3852739_T_C	0.206972	0.038768	0.206972	0.0395175	0.0278858	0.121997	0.00588993	0.0599892	0.00588993	0.0606723	0.729995	0.157604	0.152676	0.0249341	0.152676	0.0253832	0.0202828	0.0639335	0.00433163	0.0400322	0.00433163	0.0407536	0.0331915	0.0555848	0.0331915	0.0570665	TRUE
chr10	3866750	A	C	chr10_3866750_A_C	-0.00961478	0.60615	0.0157054	0.598644	0.00897855	0.648793	-0.000104195	0.624004	0.000149563	0.616017	0.0611954	0.84219	-0.000478202	0.799983	0.000849287	0.794858	0.000506613	0.857654	-4.73321e-06	0.796743	7.49036e-06	0.790964	-0.00143862	0.62399	0.00256284	0.617461	FALSE
chr10	3867786	A	G	chr10_3867786_A_G	-0.389858	0.0115931	0.389858	0.0111209	0.0922028	0.00658638	-0.0384425	0.00857131	0.0384425	0.00812532	0.238857	0.519361	-0.0983754	0.0541	0.0983754	0.0525367	0.0228329	0.0562268	-0.00993063	0.0212565	0.00993063	0.0210218	-0.0962193	0.00768624	0.0962193	0.0072463	TRUE
chr10	3868006	C	A	chr10_3868006_C_A	-0.00781443	0.629565	0.0141311	0.62085	0.0158372	0.320316	-0.000154233	0.517067	0.000229533	0.507576	0.212011	0.557897	-0.00146518	0.596049	0.00303064	0.588872	0.00330654	0.47103	-2.99226e-05	0.527286	4.85842e-05	0.518552	-0.00195627	0.532649	0.00345841	0.524402	FALSE
chr10	3873585	C	A	chr10_3873585_C_A	-0.0534468	0.267996	0.0534468	0.260199	0.0197929	0.22818	-0.00108182	0.252671	0.00108182	0.246154	0.47582	0.295805	-0.0252763	0.219086	0.0252763	0.212508	0.00945027	0.199815	-0.00051135	0.21005	0.00051135	0.204778	-0.0139543	0.199348	0.0139543	0.193314	FALSE
chr10	3874490	C	A	chr10_3874490_C_A	-0.0050245	0.818219	0.00639859	0.807388	0.00482914	0.961562	-2.51318e-05	0.881322	3.17419e-05	0.869951	0.383268	0.362111	-0.0019376	0.641576	0.00247151	0.632848	0.00185504	0.617838	-9.7047e-06	0.735654	1.22731e-05	0.725427	-0.00123696	0.732507	0.00158629	0.722204	FALSE
chr10	3875045	G	A	chr10_3875045_G_A	-0.408486	0.0097009	0.408486	0.00945487	0.0708479	0.0141376	-0.0289309	0.0106799	0.0289309	0.0103318	0.498587	0.282899	-0.20422	0.0147602	0.20422	0.0143588	0.0352619	0.0215942	-0.014436	0.0118433	0.014436	0.0114723	-0.102218	0.00631595	0.102218	0.00614315	TRUE
chr10	3875109	A	T	chr10_3875109_A_T	0.0175674	0.371017	0.0352589	0.373413	0.010706	0.541324	0.000155423	0.425432	0.000384563	0.428135	0.558791	0.24941	0.00889976	0.258009	0.0200092	0.259154	0.00603691	0.308672	7.57395e-05	0.312595	0.000220144	0.314404	0.00433809	0.311163	0.00825063	0.313672	FALSE
chr10	3875161	A	G	chr10_3875161_A_G	0.103155	0.124144	0.103155	0.128176	0.0216555	0.215137	0.00288607	0.145357	0.00288607	0.148659	0.600651	0.227483	0.0619838	0.0908303	0.0619838	0.0937975	0.0129653	0.138958	0.0017278	0.108833	0.0017278	0.111551	0.0231672	0.107901	0.0231672	0.111021	FALSE
chr10	3875410	A	G	chr10_3875410_A_G	0.0189812	0.516205	0.0216002	0.52569	0.017167	0.283118	0.000313021	0.431826	0.000361612	0.440023	0.677943	0.185594	0.0136541	0.308105	0.0153991	0.313492	0.0115332	0.154473	0.000223573	0.290431	0.000255947	0.295432	0.00287565	0.535045	0.00339013	0.545526	FALSE
chr10	3875501	C	A	chr10_3875501_C_A	0.0211668	0.503126	0.0211668	0.517532	0.0168064	0.290891	0.000363354	0.413937	0.000363354	0.427549	0.681284	0.183968	0.0146837	0.297273	0.0146837	0.306172	0.0113957	0.156424	0.000250571	0.278073	0.000250571	0.286673	0.00364895	0.502049	0.00364895	0.516497	FALSE
chr10	3875982	T	G	chr10_3875982_T_G	0.0123256	0.641379	0.0123256	0.656436	0.00590758	0.886207	7.63442e-05	0.71463	7.63442e-05	0.731489	0.494327	0.285512	0.00606107	0.447538	0.00606107	0.459545	0.00290475	0.503409	3.73253e-05	0.544909	3.73253e-05	0.559187	0.00300586	0.549623	0.00300586	0.564516	FALSE
chr10	3888134	C	T	chr10_3888134_C_T	0.0578191	0.253277	0.0670314	0.255569	0.027064	0.13377	0.00206798	0.20076	0.00220779	0.20269	0.615633	0.217085	0.0384155	0.166506	0.0438041	0.168877	0.0168557	0.0910758	0.00136475	0.14398	0.00144653	0.145566	0.0109786	0.237739	0.0128872	0.240607	FALSE
chr10	3888232	A	G	chr10_3888232_A_G	0.0105843	0.676766	0.0105843	0.691977	0.00788631	0.728195	8.11494e-05	0.698825	8.11494e-05	0.716219	0.55827	0.248069	0.00597966	0.458158	0.00597966	0.470376	0.00439473	0.393303	4.57685e-05	0.517103	4.57685e-05	0.530834	0.00245169	0.606425	0.00245169	0.621174	FALSE
chr10	3892273	G	A	chr10_3892273_G_A	0.0175168	0.550796	0.0175168	0.565549	0.013824	0.388756	0.000252763	0.480879	0.000252763	0.495656	0.313359	0.430887	0.00573014	0.468037	0.00573014	0.479988	0.00430581	0.400153	8.22752e-05	0.434647	8.22752e-05	0.447243	0.00461438	0.442006	0.00461438	0.455825	FALSE
chr10	3892298	G	C	chr10_3892298_G_C	0.000958238	0.912635	0.0024858	0.915831	0.00686126	0.804867	9.37193e-06	0.907888	1.87697e-05	0.912683	0.317043	0.426685	0.0002629	0.803197	0.000763806	0.803705	0.00213245	0.583436	2.65129e-06	0.818683	5.71322e-06	0.819784	0.000185782	0.874468	0.000585928	0.875127	FALSE
chr10	3892334	C	T	chr10_3892334_C_T	0.000445653	0.886205	0.00352786	0.885919	0.00534887	0.916647	1.81772e-06	0.916099	1.87058e-05	0.915617	0.333064	0.41034	2.09888e-05	0.739329	0.00115226	0.738759	0.00181985	0.627308	1.06083e-07	0.795499	6.24082e-06	0.795437	0.000122267	0.819827	0.000893977	0.820492	FALSE
chr10	3892389	G	T	chr10_3892389_G_T	0.00466918	0.736926	0.00910872	0.739002	0.0056987	0.89906	2.51432e-05	0.803258	5.26907e-05	0.804708	0.354377	0.389319	0.00134019	0.602154	0.00302817	0.603171	0.00202897	0.597989	7.3709e-06	0.68017	1.76751e-05	0.680832	0.0010607	0.647973	0.0022802	0.650599	FALSE
chr10	3893210	A	G	chr10_3893210_A_G	0.0080294	0.68083	0.0119817	0.685445	0.00531311	0.927838	5.00796e-05	0.774052	6.80087e-05	0.779351	0.34998	0.392166	0.00245637	0.576174	0.00386616	0.580005	0.00184129	0.619666	1.54979e-05	0.669252	2.18817e-05	0.673705	0.0019785	0.584436	0.00311225	0.589105	FALSE
chr10	3901814	G	A	chr10_3901814_G_A	-0.0012403	0.849609	0.00481827	0.850679	0.00501934	0.943194	-5.42666e-06	0.891223	2.50974e-05	0.892267	0.123004	0.712708	-0.00018279	0.830972	0.000586839	0.831956	0.0006158	0.833683	-8.32139e-07	0.870393	3.04901e-06	0.871625	-0.000250885	0.799141	0.00106388	0.799677	FALSE
chr10	3901857	C	T	chr10_3901857_C_T	-0.0199023	0.535857	0.0199023	0.520455	0.0137251	0.394051	-0.00027777	0.479057	0.00027777	0.464158	0.13647	0.687286	-0.00269646	0.617958	0.00269646	0.604923	0.00186866	0.61635	-3.75711e-05	0.565782	3.75711e-05	0.551407	-0.00482557	0.446642	0.00482557	0.432413	FALSE
chr10	3901898	C	T	chr10_3901898_C_T	-0.0445888	0.302896	0.0445888	0.293395	0.0160083	0.314073	-0.000739386	0.292439	0.000739386	0.284562	0.150606	0.660408	-0.00662197	0.454418	0.00662197	0.442951	0.00240145	0.552641	-0.000109466	0.404303	0.000109466	0.392753	-0.0106991	0.240839	0.0106991	0.232746	FALSE
chr10	3901975	G	A	chr10_3901975_G_A	-0.00467519	0.642434	0.0133083	0.640742	0.00781052	0.728495	-6.68553e-05	0.670854	0.000114122	0.668254	0.187227	0.5972	-0.000867922	0.625992	0.00244507	0.625478	0.00145619	0.677277	-1.2036e-05	0.655904	2.07038e-05	0.654848	-0.0010353	0.544057	0.00331232	0.541467	FALSE
chr10	3902112	C	A	chr10_3902112_C_A	-0.0855087	0.169814	0.0855087	0.165259	0.0267573	0.136044	-0.0026454	0.148881	0.0026454	0.14546	0.249947	0.504656	-0.0213222	0.254522	0.0213222	0.247122	0.00671508	0.284718	-0.000661214	0.194714	0.000661214	0.189035	-0.0219525	0.121754	0.0219525	0.118235	FALSE
chr10	3902199	C	G	chr10_3902199_C_G	0.00404027	0.737576	0.00898757	0.739623	0.0051256	0.933019	2.88337e-05	0.809481	5.30081e-05	0.811798	0.282954	0.462575	0.00116365	0.631191	0.00249797	0.631961	0.0014395	0.679546	8.13229e-06	0.714056	1.46476e-05	0.715246	0.000947965	0.630841	0.00240564	0.633529	FALSE
chr10	3902212	A	G	chr10_3902212_A_G	0.076971	0.159057	0.076971	0.163815	0.0230643	0.171087	0.0018307	0.151216	0.0018307	0.154826	0.306406	0.436219	0.0234798	0.205525	0.0234798	0.211914	0.00704444	0.268286	0.000556956	0.173677	0.000556956	0.178755	0.0199819	0.110438	0.0199819	0.113756	FALSE
chr10	3902457	T	C	chr10_3902457_T_C	-0.0359932	0.377592	0.0359932	0.365959	0.019083	0.238707	-0.000709403	0.311745	0.000709403	0.302672	0.369274	0.375439	-0.0134853	0.329692	0.0134853	0.32011	0.00709277	0.268598	-0.000266875	0.286659	0.000266875	0.277656	-0.00943201	0.280735	0.00943201	0.271934	FALSE
chr10	3902861	A	G	chr10_3902861_A_G	0.0170448	0.554611	0.0170448	0.569284	0.00620922	0.861807	0.000107233	0.645098	0.000107233	0.66262	0.401288	0.349511	0.00686318	0.42563	0.00686318	0.437221	0.00249655	0.543359	4.32818e-05	0.521489	4.32818e-05	0.535367	0.00443336	0.44608	0.00443336	0.459428	FALSE
chr10	3934774	T	C	chr10_3934774_T_C	0.0216386	0.404539	0.0299417	0.413258	0.00931122	0.627528	0.000210513	0.463038	0.000288804	0.472995	0.310658	0.4309	0.00610692	0.380551	0.00904299	0.388377	0.0028806	0.505221	5.91685e-05	0.424499	8.68535e-05	0.433203	0.00566874	0.310502	0.00778379	0.317994	FALSE
chr10	3943641	A	T	chr10_3943641_A_T	-0.0156381	0.534307	0.0213555	0.525098	0.0185157	0.262028	-0.00034279	0.428222	0.000420186	0.420289	0.386359	0.360217	-0.00563953	0.430915	0.00784391	0.42328	0.00715837	0.266672	-0.000123418	0.36947	0.000153258	0.362267	-0.0041015	0.439667	0.00536863	0.431924	FALSE
chr10	3960755	C	T	chr10_3960755_C_T	-0.0823234	0.166952	0.0823234	0.162627	0.0264075	0.147421	-0.00261791	0.148755	0.00261791	0.14507	0.462351	0.305927	-0.0384213	0.152088	0.0384213	0.147311	0.0125399	0.145482	-0.00124391	0.132462	0.00124391	0.129019	-0.0204487	0.1255	0.0204487	0.12222	FALSE
chr10	3960860	A	T	chr10_3960860_A_T	0.0492152	0.268717	0.0492152	0.277583	0.0206946	0.211445	0.0011437	0.231695	0.0011437	0.237784	0.531478	0.262827	0.0258362	0.196943	0.0258362	0.203061	0.0109134	0.166651	0.000596617	0.181758	0.000596617	0.187009	0.0115995	0.217698	0.0115995	0.225469	FALSE
chr10	3961148	A	G	chr10_3961148_A_G	0.0139109	0.553827	0.022027	0.556944	0.0132916	0.431612	0.000386233	0.530553	0.000475925	0.532539	0.616714	0.218685	0.00868793	0.391854	0.0136989	0.394119	0.00819992	0.238762	0.000241231	0.396455	0.000296524	0.398488	0.00286454	0.516439	0.00463979	0.519702	FALSE
chr10	3961289	G	C	chr10_3961289_G_C	-0.134747	0.102086	0.134747	0.0998588	0.024047	0.182846	-0.00428192	0.129223	0.00428192	0.126925	0.619526	0.217828	-0.083083	0.0779975	0.083083	0.0764234	0.0148526	0.116885	-0.00263351	0.0971304	0.00263351	0.0951049	-0.0297712	0.0889858	0.0297712	0.0867917	FALSE
chr10	3961335	G	A	chr10_3961335_G_A	-0.425633	0.00979233	0.425633	0.00943079	0.037377	0.0721541	-0.0179792	0.0233294	0.0179792	0.0229161	0.611276	0.22207	-0.260959	0.00987224	0.260959	0.00953894	0.0229341	0.055094	-0.0110652	0.018996	0.0110652	0.0187035	-0.0965146	0.00764241	0.0965146	0.00727189	TRUE
chr10	3970277	G	A	chr10_3970277_G_A	-0.00760181	0.776894	0.00781386	0.766261	0.00537821	0.922847	-3.74077e-05	0.854453	3.86028e-05	0.842735	0.253097	0.501636	-0.00202278	0.687464	0.00206031	0.677391	0.00137777	0.692291	-1.00507e-05	0.76708	1.02622e-05	0.756259	-0.001834	0.699994	0.00191975	0.689763	FALSE
chr10	3971730	C	T	chr10_3971730_C_T	-0.0299539	0.426892	0.0299539	0.414707	0.0104972	0.553654	-0.000308577	0.471796	0.000308577	0.457775	0.126589	0.704139	-0.00326891	0.587283	0.00326891	0.573999	0.00133345	0.696575	-3.36892e-05	0.58403	3.36892e-05	0.569729	-0.00664052	0.371002	0.00664052	0.359306	FALSE
chr10	3971845	G	A	chr10_3971845_G_A	-0.0257376	0.310279	0.0433723	0.307819	0.0145201	0.36365	-0.000259506	0.322241	0.000580077	0.319964	0.162869	0.637364	-0.0035629	0.446512	0.00678221	0.442803	0.00242786	0.556079	-3.39661e-05	0.417903	9.28235e-05	0.414586	-0.00589739	0.246835	0.0103276	0.244797	FALSE
chr10	3971852	C	T	chr10_3971852_C_T	-0.0285807	0.326646	0.0408802	0.321787	0.00967699	0.599176	-0.000302501	0.405444	0.000435527	0.399017	0.166013	0.632118	-0.00508212	0.444996	0.00722663	0.438614	0.00172937	0.643601	-5.90692e-05	0.474097	8.22633e-05	0.467335	-0.00669768	0.254809	0.0101339	0.251119	FALSE
chr10	3971895	A	T	chr10_3971895_A_T	0.0326447	0.382055	0.0351167	0.390594	0.0115411	0.495103	0.000455823	0.409962	0.000478552	0.418675	0.18085	0.607212	0.00634093	0.469172	0.00683623	0.478903	0.00217567	0.586066	9.31174e-05	0.465133	9.76714e-05	0.47487	0.00812201	0.307456	0.00868412	0.31431	FALSE
chr10	3972488	G	T	chr10_3972488_G_T	0.000927722	0.631682	0.0143553	0.629015	0.00824638	0.698938	-5.50395e-06	0.660093	0.000130244	0.658011	0.43484	0.323929	0.000614771	0.492482	0.00584831	0.489994	0.0034905	0.454891	8.705e-07	0.542972	5.16157e-05	0.540599	0.000141321	0.533892	0.00366642	0.530893	FALSE
chr10	3972498	G	T	chr10_3972498_G_T	-0.00512837	0.639196	0.0133524	0.635388	0.00870823	0.66879	-3.84086e-05	0.650259	0.000114385	0.646224	0.438606	0.321332	-0.00305441	0.464731	0.00598595	0.462007	0.00378851	0.432271	-2.40096e-05	0.51004	5.09894e-05	0.507017	-0.00119409	0.537423	0.00336313	0.533872	FALSE
chr10	3972899	T	G	chr10_3972899_T_G	-0.0813064	0.167427	0.0813064	0.162407	0.0209392	0.215099	-0.00196749	0.173386	0.00196749	0.169529	0.525149	0.266418	-0.0438019	0.134057	0.0438019	0.129592	0.0110162	0.169645	-0.001064	0.142052	0.001064	0.138316	-0.0189133	0.132117	0.0189133	0.128106	FALSE
chr10	3980112	C	G	chr10_3980112_C_G	-0.0400608	0.339349	0.0400608	0.329601	0.0140552	0.388295	-0.00063603	0.342104	0.00063603	0.332566	0.220174	0.549371	-0.00970011	0.400505	0.00970011	0.390067	0.00337109	0.478925	-0.000162759	0.381954	0.000162759	0.3713	-0.0101958	0.261289	0.0101958	0.252722	FALSE
chr10	3980258	C	T	chr10_3980258_C_T	-0.0535484	0.264894	0.0535484	0.256876	0.0154475	0.335166	-0.000903525	0.279587	0.000903525	0.271798	0.308171	0.437554	-0.0178697	0.286792	0.0178697	0.278929	0.0048525	0.37073	-0.000304613	0.284758	0.000304613	0.276422	-0.0137828	0.193997	0.0137828	0.187928	FALSE
chr10	3980862	C	T	chr10_3980862_C_T	-0.15449	0.0661242	0.15449	0.0643812	0.0171543	0.291565	-0.00270095	0.123249	0.00270095	0.120571	0.556381	0.249699	-0.0860816	0.0594307	0.0860816	0.0571375	0.00919896	0.204676	-0.00144583	0.100085	0.00144583	0.0978047	-0.035251	0.05327	0.035251	0.0516345	FALSE
chr10	3981037	A	G	chr10_3981037_A_G	0.0249905	0.438475	0.0249905	0.452909	0.0116317	0.48938	0.000290172	0.437598	0.000290172	0.452289	0.538441	0.259998	0.0136269	0.294692	0.0136269	0.303939	0.00617973	0.301953	0.000156211	0.323351	0.000156211	0.333873	0.0058704	0.366165	0.0058704	0.378941	FALSE
chr10	3981211	A	G	chr10_3981211_A_G	0.00784292	0.749967	0.00854954	0.756321	0.00648989	0.836795	5.58556e-05	0.783845	5.95627e-05	0.791362	0.488304	0.28956	0.00349013	0.579116	0.00388247	0.585226	0.00312198	0.484531	2.4996e-05	0.642366	2.70075e-05	0.64855	0.00197374	0.664075	0.00212935	0.671627	FALSE
chr10	4013982	C	T	chr10_4013982_C_T	0.00900049	0.720986	0.00923429	0.732543	0.004312	0.978297	4.03154e-05	0.82947	4.13502e-05	0.841398	0.401405	0.347706	0.00379674	0.564163	0.00387188	0.573494	0.00171869	0.638135	1.69269e-05	0.690711	1.72594e-05	0.701927	0.00224368	0.637931	0.00229449	0.649852	FALSE
chr10	4033464	T	C	chr10_4033464_T_C	-0.0134359	0.540367	0.0209143	0.53398	0.0104143	0.558485	-0.000112828	0.583821	0.000197407	0.577485	0.420253	0.333344	-0.00608782	0.439607	0.00915313	0.43428	0.00432141	0.39947	-5.1909e-05	0.481663	8.65769e-05	0.475352	-0.00313607	0.451177	0.00523842	0.4463	FALSE
chr10	4033647	T	G	chr10_4033647_T_G	-0.0165597	0.435193	0.0285748	0.428718	0.0107777	0.535664	-0.000141501	0.462776	0.000306599	0.454265	0.412543	0.33949	-0.00860311	0.347866	0.0124834	0.341508	0.00436562	0.3957	-7.72324e-05	0.384136	0.000130551	0.377337	-0.00395541	0.351439	0.00688347	0.345424	FALSE
chr10	4033674	T	A	chr10_4033674_T_A	0.0733388	0.177203	0.0733388	0.182627	0.02006	0.226355	0.00152717	0.186613	0.00152717	0.191133	0.428717	0.327209	0.0306773	0.172578	0.0306773	0.177756	0.00889075	0.216744	0.000658527	0.170042	0.000658527	0.174384	0.0189831	0.12941	0.0189831	0.1333	FALSE
chr10	4035072	T	G	chr10_4035072_T_G	0.0107416	0.392225	0.0304081	0.399117	0.011705	0.492521	2.89154e-05	0.40774	0.00038609	0.415154	0.425949	0.332283	0.00274593	0.310368	0.0134934	0.314252	0.00519239	0.357427	-1.53084e-05	0.335474	0.000179882	0.34076	0.00277562	0.310918	0.0074948	0.31658	FALSE
chr10	4035359	A	G	chr10_4035359_A_G	0.00689227	0.722874	0.00981155	0.730558	0.0085696	0.679556	6.46882e-05	0.73476	8.65365e-05	0.743362	0.473071	0.299746	0.00377865	0.536951	0.00510956	0.542778	0.00404885	0.416996	3.51993e-05	0.575771	4.51724e-05	0.582226	0.00149737	0.649691	0.00228179	0.657093	FALSE
chr10	4059787	C	T	chr10_4059787_C_T	-0.0432223	0.315311	0.0432223	0.304944	0.0148983	0.353387	-0.000669327	0.316887	0.000669327	0.307522	0.639292	0.204968	-0.0278215	0.194623	0.0278215	0.188306	0.00953885	0.197669	-0.000433361	0.220634	0.000433361	0.213724	-0.00839989	0.300208	0.00839989	0.290406	FALSE
chr10	4061629	T	C	chr10_4061629_T_C	0.0234913	0.45997	0.0280849	0.46539	0.0142089	0.380637	0.000439772	0.444595	0.000477013	0.449028	0.259245	0.492912	0.00605515	0.475352	0.00711526	0.480778	0.00371397	0.447971	0.000110286	0.450368	0.000118889	0.455265	0.0057386	0.375178	0.00691681	0.380201	FALSE
chr10	4074512	G	T	chr10_4074512_G_T	-0.0368161	0.352725	0.0368161	0.341837	0.0153812	0.338243	-0.000589651	0.334982	0.000589651	0.325055	0.281952	0.465288	-0.0103185	0.366145	0.0103185	0.35577	0.00433115	0.400858	-0.000164985	0.345051	0.000164985	0.334426	-0.00960351	0.262585	0.00960351	0.253886	FALSE
chr10	4080648	C	T	chr10_4080648_C_T	-0.0421211	0.318937	0.0421211	0.308894	0.0126303	0.439868	-0.00054575	0.346896	0.00054575	0.336467	0.425173	0.332013	-0.0176512	0.267961	0.0176512	0.259943	0.0053649	0.340811	-0.000228615	0.295069	0.000228615	0.286058	-0.0106293	0.240045	0.0106293	0.231912	FALSE
chr10	4121791	G	A	chr10_4121791_G_A	-0.061369	0.247353	0.061369	0.240859	0.0236577	0.168486	-0.00165894	0.208574	0.00165894	0.203729	0.132737	0.696195	-0.00904863	0.436842	0.00904863	0.426383	0.00314154	0.49365	-0.000235713	0.341952	0.000235713	0.33208	-0.0141623	0.200802	0.0141623	0.195237	FALSE
chr10	4121795	G	A	chr10_4121795_G_A	-0.00705367	0.747078	0.00884693	0.735672	0.00915773	0.637469	-6.18716e-05	0.737284	7.88783e-05	0.724026	0.133784	0.694224	-0.000856518	0.763577	0.00105618	0.753815	0.00126975	0.710937	-7.85499e-06	0.757268	9.74856e-06	0.746892	-0.00163552	0.671456	0.00207377	0.660217	FALSE
chr10	4141715	A	G	chr10_4141715_A_G	0.00661937	0.708167	0.0108396	0.712896	0.0071556	0.780584	6.00357e-05	0.750122	8.09519e-05	0.755705	0.293124	0.452469	0.00229193	0.606761	0.00348895	0.61042	0.00211736	0.590429	2.02982e-05	0.657415	2.62027e-05	0.662162	0.00165775	0.608181	0.00284548	0.613089	FALSE
chr10	4285707	C	T	chr10_4285707_C_T	-0.00574868	0.756637	0.00850635	0.74991	0.00744051	0.735314	-3.02657e-05	0.775799	6.35042e-05	0.769359	0.474556	0.296336	-0.00235709	0.571181	0.00369862	0.565041	0.00347874	0.464343	-1.16843e-05	0.628213	2.76668e-05	0.622916	-0.00151325	0.669244	0.00213888	0.662473	FALSE
chr10	4285970	C	T	chr10_4285970_C_T	-0.00315451	0.569281	0.0185767	0.563945	0.0222551	0.18686	5.24217e-05	0.456734	0.000443301	0.451747	0.226167	0.536235	-0.00171889	0.588402	0.00393609	0.583329	0.00483516	0.368509	-1.52154e-05	0.487913	8.64839e-05	0.483918	-0.00115439	0.487101	0.00462867	0.482166	FALSE
chr10	4651830	G	A	chr10_4651830_G_A	-0.0500866	0.306351	0.0500866	0.297512	0.016799	0.297583	-0.00100593	0.291434	0.00100593	0.283299	0.435137	0.32287	-0.0208965	0.260847	0.0208965	0.25231	0.00719991	0.265726	-0.000416507	0.253013	0.000416507	0.245515	-0.0126665	0.227813	0.0126665	0.220771	FALSE
chr10	4651941	C	T	chr10_4651941_C_T	-0.135597	0.0783722	0.135597	0.0763013	0.0252513	0.153662	-0.00355277	0.0979215	0.00355277	0.0960472	0.477057	0.295453	-0.065488	0.0826463	0.065488	0.0801211	0.012092	0.14812	-0.00172799	0.0902589	0.00172799	0.0882468	-0.034357	0.0530451	0.034357	0.0517748	FALSE
chr10	4814951	A	G	chr10_4814951_A_G	0.047194	0.274403	0.047194	0.28354	0.00624187	0.85564	0.000320181	0.438501	0.000320181	0.452332	0.562426	0.247973	0.0260844	0.19143	0.0260844	0.19805	0.00345585	0.457592	0.000174696	0.321987	0.000174696	0.33196	0.0108563	0.225902	0.0108563	0.233635	FALSE
chr10	4815347	C	T	chr10_4815347_C_T	-0.0460364	0.305709	0.0460364	0.29677	0.0212015	0.207575	-0.00112537	0.254367	0.00112537	0.248043	0.856875	0.0684259	-0.0402284	0.148838	0.0402284	0.144635	0.0184052	0.0796355	-0.000992773	0.14947	0.000992773	0.145851	-0.0031583	0.574809	0.0031583	0.561156	FALSE
chr10	4815475	A	G	chr10_4815475_A_G	0.0517661	0.245198	0.0517661	0.253438	0.0219671	0.185652	0.00113338	0.204731	0.00113338	0.21006	0.902503	0.032905	0.046522	0.111472	0.046522	0.115349	0.0198298	0.0664017	0.00101943	0.116509	0.00101943	0.119469	0.00300268	0.556436	0.00300268	0.571468	FALSE
chr10	4816267	C	T	chr10_4816267_C_T	-0.00456651	0.785552	0.00757441	0.781067	0.0035883	0.993898	-1.19842e-05	0.897372	2.70371e-05	0.893575	0.735781	0.149855	-0.00331229	0.54937	0.00526424	0.542385	0.00260894	0.531021	-8.9247e-06	0.705175	1.86932e-05	0.699142	-0.000670086	0.779512	0.00128301	0.774911	FALSE
chr10	4816270	C	T	chr10_4816270_C_T	-0.0226905	0.506876	0.0226905	0.492881	0.0050088	0.952767	-0.000112934	0.677285	0.000112934	0.660052	0.732914	0.15152	-0.0169168	0.283027	0.0169168	0.274871	0.00364512	0.442135	-8.35962e-05	0.449975	8.35962e-05	0.437742	-0.00342982	0.555754	0.00342982	0.541735	FALSE
chr10	4825928	T	G	chr10_4825928_T_G	0.0527005	0.241347	0.0527005	0.249375	0.0216938	0.188744	0.00115489	0.204128	0.00115489	0.209399	0.92389	0.0184724	0.048821	0.107235	0.048821	0.110955	0.0200768	0.0650099	0.0010716	0.114146	0.0010716	0.116999	0.00225162	0.623615	0.00225162	0.638371	FALSE
chr10	4826111	T	A	chr10_4826111_T_A	-0.100186	0.134126	0.100186	0.130604	0.0128138	0.431046	-0.00132028	0.211213	0.00132028	0.205594	0.959995	0.00372404	-0.096844	0.0556415	0.096844	0.0543404	0.0123158	0.140576	-0.00127739	0.114713	0.00127739	0.111855	-0.00291694	0.590865	0.00291694	0.575656	FALSE
chr10	4826253	G	T	chr10_4826253_G_T	-0.0571071	0.260675	0.0571071	0.253435	0.0182941	0.251393	-0.00102818	0.265005	0.00102818	0.25838	0.96872	0.00211454	-0.0552853	0.118156	0.0552853	0.114458	0.0177269	0.0805912	-0.000995537	0.147393	0.000995537	0.143491	-0.00165934	0.729563	0.00165934	0.714532	FALSE
chr10	4826687	C	G	chr10_4826687_C_G	-0.0380668	0.31615	0.0437673	0.308877	0.0119309	0.481281	-0.000514065	0.36719	0.000586761	0.36015	0.916674	0.0271476	-0.0350673	0.145503	0.0402709	0.142674	0.0109534	0.168766	-0.000474702	0.209886	0.000541062	0.206314	-0.00178319	0.687833	0.00199914	0.676944	FALSE
chr10	4835200	A	T	chr10_4835200_A_T	0.0337684	0.269865	0.0525885	0.27301	0.0114469	0.505899	0.00058715	0.331983	0.000752042	0.334714	0.254739	0.500985	0.00960007	0.323276	0.0148075	0.32689	0.0031227	0.501897	0.000182628	0.353439	0.000228626	0.356025	0.00856027	0.199946	0.0134224	0.202469	FALSE
chr10	4835330	G	A	chr10_4835330_G_A	0.00763623	0.750969	0.00763623	0.766561	0.00570332	0.901195	4.64543e-05	0.802322	4.64543e-05	0.819167	0.363066	0.38504	0.00235543	0.622164	0.00235543	0.635959	0.00201595	0.597952	1.37615e-05	0.693033	1.37615e-05	0.707992	0.00178637	0.686783	0.00178637	0.702091	FALSE
chr10	4835940	A	C	chr10_4835940_A_C	-0.155813	0.0689506	0.155813	0.0666299	0.0323192	0.0974428	-0.00565186	0.0732029	0.00565186	0.0720711	0.576115	0.240886	-0.0887452	0.0592973	0.0887452	0.0574115	0.0181931	0.0813512	-0.00317996	0.0609986	0.00317996	0.0595452	-0.034511	0.0571799	0.034511	0.0555332	FALSE
chr10	4836012	T	C	chr10_4836012_T_C	-0.00566754	0.688294	0.0112206	0.679918	0.00597296	0.854766	-1.14507e-05	0.76516	6.64975e-05	0.757053	0.565473	0.246998	-0.003183	0.457168	0.0067048	0.449589	0.00339727	0.470372	-5.01623e-06	0.568754	3.99274e-05	0.560905	-0.00131159	0.637991	0.00236277	0.629616	FALSE
chr10	4903119	G	C	chr10_4903119_G_C	0.0062487	0.6511	0.0121572	0.659937	0.00610183	0.871425	3.93741e-05	0.724454	7.28451e-05	0.735176	0.323466	0.419374	0.00267196	0.540629	0.00398384	0.549693	0.00196758	0.605297	1.63423e-05	0.622628	2.3774e-05	0.632778	0.00172444	0.542603	0.0032234	0.551266	FALSE
chr10	4903374	G	A	chr10_4903374_G_A	-0.36708	0.0127028	0.36708	0.0123158	0.0798622	0.0102488	-0.0311265	0.0105341	0.0311265	0.0101895	0.284569	0.46244	-0.109793	0.0453635	0.109793	0.0443229	0.0234748	0.0537705	-0.00969835	0.0211342	0.00969835	0.0208487	-0.0922607	0.00815567	0.0922607	0.00771277	TRUE
chr10	4963459	T	C	chr10_4963459_T_C	-0.0163	0.608696	0.0163	0.594058	0.00678013	0.806565	-0.000109582	0.695026	0.000109582	0.678508	0.552294	0.250976	-0.00831289	0.422544	0.00831289	0.411097	0.00371307	0.440485	-5.41676e-05	0.521615	5.41676e-05	0.507735	-0.00371723	0.537116	0.00371723	0.523462	FALSE
chr10	4963555	A	G	chr10_4963555_A_G	-0.0183102	0.570024	0.021325	0.561846	0.0151957	0.343203	-0.000384198	0.515801	0.000414075	0.508674	0.540918	0.25762	-0.0112071	0.400865	0.0129087	0.394621	0.0083552	0.230673	-0.000238762	0.383488	0.000255625	0.377504	-0.00382362	0.519196	0.00446512	0.510792	FALSE
chr10	4963569	A	T	chr10_4963569_A_T	0.00571987	0.704054	0.0105125	0.708639	0.00673105	0.806415	6.16215e-05	0.737604	8.22777e-05	0.743929	0.537298	0.259573	0.00269986	0.497471	0.00528794	0.501225	0.00356062	0.455092	2.97176e-05	0.570331	4.08697e-05	0.575341	0.00129095	0.623109	0.00246916	0.627157	FALSE
chr10	4982218	T	C	chr10_4982218_T_C	-0.166936	0.0557658	0.166936	0.0544762	0.0328609	0.0887617	-0.0055119	0.0627196	0.0055119	0.0618503	0.635445	0.208343	-0.105729	0.0428493	0.105729	0.0416691	0.0207569	0.0616257	-0.00347133	0.0477417	0.00347133	0.0466951	-0.0350461	0.0504676	0.0350461	0.049521	TRUE
chr10	5090083	C	T	chr10_5090083_C_T	0.0700949	0.192847	0.072959	0.195974	0.0166624	0.305802	0.00137493	0.224741	0.00141063	0.227442	0.479076	0.295809	0.0317128	0.171513	0.033162	0.175102	0.00777155	0.24608	0.000612004	0.192461	0.00063007	0.194514	0.0176747	0.147889	0.0183067	0.15014	FALSE
chr10	5090396	C	T	chr10_5090396_C_T	0.0254427	0.407731	0.0303094	0.415716	0.0128684	0.455823	0.000447967	0.412328	0.000474182	0.41969	0.394504	0.356833	0.0103833	0.341652	0.0119731	0.347739	0.00487533	0.376162	0.000166547	0.358044	0.000175111	0.364569	0.00602283	0.325503	0.00744558	0.331922	FALSE
chr10	5094307	A	G	chr10_5094307_A_G	0.0256271	0.312701	0.046291	0.314314	0.010519	0.556505	0.000490375	0.380975	0.000648265	0.381848	0.486598	0.291986	0.0110492	0.240863	0.0233815	0.241144	0.00516653	0.359963	0.00023423	0.301656	0.000328788	0.301848	0.00633565	0.252821	0.0109818	0.253508	FALSE
chr10	5094459	C	G	chr10_5094459_C_G	0.00795571	0.635848	0.0132016	0.640796	0.00753385	0.740646	7.72684e-05	0.663791	0.00010853	0.670247	0.55187	0.252578	0.00374391	0.442754	0.00735806	0.445792	0.00416128	0.409858	3.81148e-05	0.507627	5.97271e-05	0.511292	0.00210394	0.571638	0.00303127	0.576797	FALSE
chr10	5094723	A	G	chr10_5094723_A_G	-0.00197246	0.794503	0.00687028	0.79267	0.00887561	0.654538	-1.36611e-05	0.789182	5.47943e-05	0.787299	0.621089	0.216096	-0.000990034	0.538408	0.00407965	0.537944	0.00554343	0.332721	-6.8687e-06	0.571844	3.29413e-05	0.570503	-0.000495419	0.766003	0.00128618	0.764089	FALSE
chr10	5095409	G	A	chr10_5095409_G_A	-0.055576	0.239237	0.0673239	0.236569	0.0178028	0.27149	-0.00107144	0.249033	0.00133888	0.245908	0.457966	0.308416	-0.0243768	0.209473	0.0305711	0.205252	0.0082619	0.2338	-0.000469645	0.212808	0.00061066	0.209724	-0.0141782	0.17832	0.0170427	0.176657	FALSE
chr10	5283321	G	A	chr10_5283321_G_A	-0.12702	0.0862625	0.12702	0.0839456	0.0313719	0.0976353	-0.00402896	0.0836834	0.00402896	0.0820014	0.484363	0.292986	-0.0604947	0.0887411	0.0604947	0.0856086	0.0150404	0.105599	-0.00190017	0.0776896	0.00190017	0.0763565	-0.031205	0.0613971	0.031205	0.0596183	FALSE
chr10	5283327	A	G	chr10_5283327_A_G	0.0293403	0.399135	0.0311462	0.408836	0.00989837	0.587931	0.000304192	0.455737	0.000321282	0.467081	0.494642	0.286532	0.0156161	0.292324	0.0164017	0.299312	0.00494172	0.363645	0.000163141	0.349238	0.000170576	0.357476	0.0071407	0.324523	0.00755355	0.333345	FALSE
chr10	5283345	C	T	chr10_5283345_C_T	-0.0460651	0.302135	0.0460651	0.292769	0.012608	0.448858	-0.0006485	0.341689	0.0006485	0.331943	0.496338	0.285325	-0.0230796	0.230798	0.0230796	0.223887	0.00623153	0.30588	-0.000319657	0.270642	0.000319657	0.262512	-0.010877	0.24063	0.010877	0.232605	FALSE
chr10	5283410	G	A	chr10_5283410_G_A	-0.0558692	0.260973	0.0558692	0.253541	0.0147578	0.360973	-0.000937187	0.285103	0.000937187	0.277393	0.524606	0.268805	-0.0294666	0.197641	0.0294666	0.191402	0.007832	0.24566	-0.000500657	0.222563	0.000500657	0.216044	-0.013135	0.209557	0.013135	0.203277	FALSE
chr10	5284044	C	T	chr10_5284044_C_T	0.0124034	0.663412	0.0124034	0.678057	0.00563669	0.907226	7.66081e-05	0.747719	7.66081e-05	0.76469	0.574757	0.240726	0.00702999	0.475282	0.00702999	0.486741	0.00321445	0.4764	4.30235e-05	0.578705	4.30235e-05	0.592263	0.00266605	0.614347	0.00266605	0.628931	FALSE
chr10	5284187	G	T	chr10_5284187_G_T	-0.0105125	0.604421	0.0162509	0.593466	0.00821814	0.7045	-8.52037e-05	0.641837	0.000136057	0.630233	0.580009	0.238213	-0.00558858	0.400162	0.00905486	0.392732	0.00475703	0.37159	-4.50112e-05	0.465613	7.57295e-05	0.456798	-0.00267082	0.525779	0.00382679	0.515597	FALSE
chr10	5284723	A	G	chr10_5284723_A_G	-0.0129849	0.608025	0.0155292	0.601859	0.00838641	0.691856	-0.00010076	0.660043	0.000124735	0.653276	0.465249	0.304764	-0.00608232	0.464416	0.00730205	0.460052	0.00390307	0.426416	-4.70312e-05	0.524948	5.85239e-05	0.52087	-0.00315671	0.522713	0.00384267	0.517332	FALSE
chr10	5291718	C	T	chr10_5291718_C_T	-0.0666177	0.198388	0.0666177	0.192323	0.012424	0.45527	-0.000884054	0.266243	0.000884054	0.259209	0.537592	0.258822	-0.0362282	0.152987	0.0362282	0.148416	0.00668065	0.282878	-0.000478096	0.205464	0.000478096	0.200342	-0.0156406	0.159715	0.0156406	0.154422	FALSE
chr10	5291988	C	G	chr10_5291988_C_G	0.271147	0.0223045	0.271147	0.0229482	0.0456347	0.0450707	0.0126085	0.0278943	0.0126085	0.0282518	0.718675	0.162696	0.196322	0.0148997	0.196322	0.0154948	0.0326637	0.0258327	0.0090876	0.0190987	0.0090876	0.0195436	0.0453721	0.0313252	0.0453721	0.03213	TRUE
chr10	5293870	G	A	chr10_5293870_G_A	-0.0504168	0.274173	0.0504168	0.265639	0.0142192	0.376248	-0.000772597	0.2972	0.000772597	0.288715	0.726808	0.161881	-0.0368285	0.155083	0.0368285	0.1504	0.0103669	0.178606	-0.000566966	0.193117	0.000566966	0.187893	-0.00773616	0.324446	0.00773616	0.313659	FALSE
chr10	5297393	T	C	chr10_5297393_T_C	-0.00248117	0.888236	0.00392937	0.87964	0.00728683	0.77518	-1.89511e-05	0.89146	3.02127e-05	0.88332	0.494811	0.283235	-0.00145316	0.699043	0.00214335	0.690023	0.00369999	0.442898	-1.13524e-05	0.731268	1.67195e-05	0.721687	-0.000504946	0.838978	0.000882862	0.829227	FALSE
chr10	5324616	T	C	chr10_5324616_T_C	-0.00938769	0.713397	0.0109496	0.701608	0.00968545	0.601561	-0.000102434	0.699891	0.000117741	0.687599	0.158128	0.647297	-0.00137664	0.725573	0.00168613	0.715941	0.00157393	0.66052	-1.56271e-05	0.713015	1.86602e-05	0.703081	-0.00209283	0.647058	0.00244216	0.636151	FALSE
chr10	5324939	T	C	chr10_5324939_T_C	0.028967	0.423469	0.0310869	0.432596	0.00970146	0.598145	0.000297283	0.488278	0.000324921	0.498203	0.211747	0.560589	0.00679067	0.467834	0.00720899	0.476521	0.00207115	0.596091	7.12127e-05	0.500155	7.66666e-05	0.509614	0.00735665	0.336022	0.00793464	0.34312	FALSE
chr10	5325232	C	T	chr10_5325232_C_T	0.00161908	0.394859	0.0318596	0.393704	0.0155853	0.343771	0.000233758	0.369344	0.000557237	0.366199	0.273031	0.47609	0.00100418	0.400262	0.00887415	0.399278	0.00429827	0.404659	7.70515e-05	0.371457	0.000159473	0.370205	0.000728838	0.305017	0.00845547	0.304806	FALSE
chr10	5325432	C	T	chr10_5325432_C_T	-0.0162358	0.525048	0.0209222	0.519469	0.013104	0.429297	-0.000272033	0.487245	0.000317932	0.483225	0.296584	0.448459	-0.00463098	0.484239	0.00620813	0.480875	0.00397144	0.425106	-8.05378e-05	0.46048	9.60648e-05	0.456318	-0.00423806	0.430089	0.00547343	0.42573	FALSE
chr10	5325438	C	T	chr10_5325438_C_T	-0.00044439	0.753087	0.00868817	0.752008	0.00815191	0.708411	1.95842e-06	0.764164	7.39149e-05	0.762578	0.299125	0.445621	0.000156804	0.653097	0.00269069	0.65188	0.00245913	0.548934	3.1839e-06	0.678138	2.30842e-05	0.676402	-0.000115915	0.662927	0.00226591	0.661795	FALSE
chr10	5334274	C	A	chr10_5334274_C_A	-0.013213	0.522349	0.0282482	0.526298	0.0111302	0.518373	-0.000252837	0.545844	0.000463751	0.550102	0.349807	0.393496	-0.00418965	0.527127	0.00887318	0.529347	0.00376945	0.437854	-8.00848e-05	0.530887	0.00014567	0.533676	-0.00325516	0.456682	0.00692951	0.460715	FALSE
chr10	5334312	T	C	chr10_5334312_T_C	0.000400833	0.41888	0.0312534	0.420959	0.0296199	0.115171	-0.000305379	0.278083	0.00110408	0.280377	0.355517	0.388618	0.000879631	0.366684	0.0122579	0.368621	0.0106321	0.176129	-0.000100846	0.260297	0.00042724	0.262601	-0.00016514	0.326252	0.00844753	0.32821	FALSE
chr10	5334565	A	T	chr10_5334565_A_T	0.00117061	0.943149	0.00153681	0.950689	0.00509015	0.945441	5.80816e-06	0.954881	7.82149e-06	0.96387	0.317262	0.426045	0.000426633	0.847377	0.000529126	0.851415	0.00160427	0.654317	2.12778e-06	0.881667	2.68549e-06	0.885819	0.00030011	0.902081	0.000411261	0.907925	FALSE
chr10	5334615	C	T	chr10_5334615_C_T	-0.0311152	0.402961	0.0311152	0.390396	0.00977707	0.596665	-0.000302002	0.459935	0.000302002	0.445713	0.303892	0.440811	-0.00973296	0.381037	0.00973296	0.370732	0.00295697	0.499176	-9.39382e-05	0.424755	9.39382e-05	0.41261	-0.0081633	0.30382	0.0081633	0.293637	FALSE
chr10	5343621	G	C	chr10_5343621_G_C	0.0291558	0.45028	0.0291558	0.462276	0.0117035	0.496974	0.000493515	0.465682	0.000493515	0.478096	0.193655	0.585862	0.00661673	0.506606	0.00661673	0.518355	0.00243733	0.565673	0.000119768	0.498391	0.000119768	0.510156	0.00717564	0.376186	0.00717564	0.38675	FALSE
chr10	5343742	T	A	chr10_5343742_T_A	0.00391104	0.628101	0.0137802	0.629813	0.0104903	0.554449	5.10603e-05	0.613045	0.000148367	0.614449	0.197108	0.580321	0.000527686	0.623592	0.00265273	0.624073	0.00208887	0.59069	7.4531e-06	0.612707	2.88651e-05	0.613697	0.00104483	0.53462	0.0035378	0.535728	FALSE
chr10	5343774	A	T	chr10_5343774_A_T	0.450736	0.00697888	0.450736	0.00723544	0.0750306	0.0122966	0.0338067	0.00818896	0.0338067	0.00844229	0.305786	0.436005	0.141102	0.0270616	0.141102	0.0280067	0.0228787	0.0530761	0.0105246	0.0164652	0.0105246	0.0168324	0.114454	0.00427541	0.114454	0.00447534	TRUE
chr10	5384177	C	T	chr10_5384177_C_T	-0.0629525	0.213712	0.0629525	0.207269	0.0174068	0.271409	-0.00109805	0.22065	0.00109805	0.215053	0.604302	0.223741	-0.038377	0.145291	0.038377	0.140427	0.0105177	0.172705	-0.000668946	0.162546	0.000668946	0.158006	-0.0135669	0.184894	0.0135669	0.179005	FALSE
chr10	5384335	G	A	chr10_5384335_G_A	0.00190155	0.464374	0.0259442	0.465345	0.00891559	0.651416	-4.25778e-05	0.519668	0.000261725	0.520054	0.59534	0.228857	0.000741205	0.305857	0.0149664	0.305442	0.0052569	0.349077	-2.6503e-05	0.376067	0.000150437	0.375949	0.000714547	0.406066	0.00570685	0.406593	FALSE
chr10	5404669	G	A	chr10_5404669_G_A	0.0125663	0.645662	0.0125663	0.660865	0.0108594	0.532501	0.000125773	0.644192	0.000125773	0.660112	0.685223	0.183036	0.00863286	0.418373	0.00863286	0.429556	0.00746052	0.255518	8.66896e-05	0.446602	8.66896e-05	0.459246	0.00215634	0.65185	0.00215634	0.666661	FALSE
chr10	5404831	C	T	chr10_5404831_C_T	-0.236852	0.0326382	0.236852	0.0319508	0.0252413	0.154939	-0.00682915	0.0620693	0.00682915	0.0609791	0.703682	0.173249	-0.164075	0.0231754	0.164075	0.0223217	0.0175586	0.0847157	-0.00470229	0.0437928	0.00470229	0.0426324	-0.0453816	0.0379131	0.0453816	0.0371643	TRUE
chr10	5412495	A	G	chr10_5412495_A_G	0.162747	0.0634944	0.162747	0.0649256	0.0261272	0.136333	0.00435801	0.0838934	0.00435801	0.0852782	0.885592	0.0515573	0.144466	0.0291533	0.144466	0.0298431	0.0231405	0.0502066	0.00386774	0.0473543	0.00386774	0.0482325	0.0100513	0.24901	0.0100513	0.257056	TRUE
chr10	5446617	C	G	chr10_5446617_C_G	-0.039319	0.393166	0.042252	0.38757	0.0161317	0.314777	-0.000719748	0.404369	0.000764971	0.399415	0.776293	0.12882	-0.0309662	0.233866	0.0333299	0.230136	0.0125878	0.139838	-0.000571163	0.262363	0.000607583	0.259679	-0.00452546	0.493015	0.00484304	0.486752	FALSE
chr10	5447455	A	G	chr10_5447455_A_G	0.0227294	0.491209	0.0227294	0.504801	0.0082602	0.700607	0.00019091	0.553528	0.00019091	0.569549	0.731916	0.155775	0.0164434	0.284215	0.0164434	0.292844	0.00607686	0.308377	0.000138531	0.366532	0.000138531	0.377695	0.00361719	0.517937	0.00361719	0.532307	FALSE
chr10	5447461	T	C	chr10_5447461_T_C	0.00110202	0.642934	0.0131302	0.643856	0.0102239	0.567804	8.79881e-06	0.617927	0.000130422	0.619637	0.730956	0.156232	0.000941739	0.371404	0.00941228	0.372804	0.00753117	0.252845	7.07304e-06	0.406288	9.42094e-05	0.407436	9.52729e-05	0.665029	0.00210871	0.666368	FALSE
chr10	5447778	C	G	chr10_5447778_C_G	-0.137422	0.0813405	0.137422	0.078985	0.0263464	0.138534	-0.00380202	0.0942138	0.00380202	0.0926647	0.732685	0.154215	-0.103256	0.0481044	0.103256	0.0463547	0.0195003	0.0705967	-0.0028686	0.0623517	0.0028686	0.0609012	-0.0197596	0.119256	0.0197596	0.11546	FALSE
chr10	5447821	G	A	chr10_5447821_G_A	-0.168548	0.0577378	0.168548	0.0566342	0.0235348	0.171578	-0.00430821	0.0860861	0.00430821	0.0850893	0.726132	0.15793	-0.12205	0.0362634	0.12205	0.0354459	0.0169388	0.089064	-0.0030938	0.0580435	0.0030938	0.0571798	-0.0273131	0.0798447	0.0273131	0.0777247	FALSE
chr10	5447826	T	C	chr10_5447826_T_C	0.256542	0.026434	0.256542	0.0271503	0.0311246	0.0993684	0.00825878	0.0449831	0.00825878	0.0454385	0.761202	0.137999	0.195887	0.016085	0.195887	0.0165424	0.0235812	0.0488284	0.00626758	0.0287326	0.00626758	0.0292836	0.0361195	0.049584	0.0361195	0.050801	TRUE
chr10	5457742	A	T	chr10_5457742_A_T	0.0133469	0.623063	0.0133469	0.638146	0.00780175	0.732921	0.000107796	0.652635	0.000107796	0.669468	0.450228	0.313368	0.00582966	0.465116	0.00582966	0.476799	0.00353443	0.454441	4.77808e-05	0.519525	4.77808e-05	0.533056	0.00328533	0.534322	0.00328533	0.548231	FALSE
chr10	5458196	C	G	chr10_5458196_C_G	-0.0128442	0.667949	0.0128442	0.652366	0.00708661	0.791055	-9.44951e-05	0.71843	9.44951e-05	0.701303	0.474524	0.295363	-0.00623256	0.480531	0.00623256	0.469104	0.00336117	0.465302	-4.57652e-05	0.555348	4.57652e-05	0.541624	-0.00316624	0.5754	0.00316624	0.560516	FALSE
chr10	5504436	A	C	chr10_5504436_A_C	-0.092401	0.14399	0.092401	0.140134	0.027642	0.125708	-0.00269196	0.127621	0.00269196	0.124879	0.514102	0.273585	-0.0474555	0.124819	0.0474555	0.120663	0.0142066	0.116094	-0.00138115	0.109671	0.00138115	0.106947	-0.0226718	0.106043	0.0226718	0.103347	FALSE
chr10	5513449	T	A	chr10_5513449_T_A	-0.00918435	0.558489	0.019047	0.555658	0.00870402	0.668368	-0.000102906	0.595706	0.000180595	0.593814	0.223567	0.541906	-0.00237251	0.544101	0.00450332	0.541791	0.00197972	0.60466	-2.62739e-05	0.571182	4.31792e-05	0.569298	-0.00258983	0.45552	0.00500659	0.453237	FALSE
chr10	5590146	A	G	chr10_5590146_A_G	0.0362677	0.364172	0.0362677	0.374553	0.0110537	0.523084	0.000420175	0.418018	0.000420175	0.429577	0.585149	0.233764	0.0210309	0.258618	0.0210309	0.266286	0.00646627	0.292134	0.00024579	0.313405	0.00024579	0.322215	0.0082284	0.314018	0.0082284	0.32274	FALSE
chr10	5590417	T	C	chr10_5590417_T_C	-0.0176924	0.570156	0.0176924	0.555026	0.00698041	0.798717	-0.000125389	0.65032	0.000125389	0.632824	0.581638	0.236622	-0.010159	0.371662	0.010159	0.361619	0.00408727	0.412043	-7.25527e-05	0.467809	7.25527e-05	0.455619	-0.00409197	0.498201	0.00409197	0.483911	FALSE
chr10	5590432	G	C	chr10_5590432_G_C	0.0327262	0.321941	0.0399833	0.329518	0.0107796	0.537339	0.000400434	0.377044	0.00047112	0.385068	0.594271	0.230123	0.0191441	0.211104	0.0235613	0.215853	0.00631313	0.297323	0.000229204	0.268489	0.000272228	0.274693	0.00751068	0.272781	0.00906045	0.27966	FALSE
chr10	5594461	A	G	chr10_5594461_A_G	0.0612017	0.243156	0.0612017	0.250102	0.0170436	0.280821	0.00110818	0.247696	0.00110818	0.254822	0.706456	0.173652	0.0428133	0.143719	0.0428133	0.147929	0.0120203	0.145116	0.000772787	0.164556	0.000772787	0.169089	0.0101958	0.269582	0.0101958	0.277512	FALSE
chr10	5594471	A	G	chr10_5594471_A_G	0.140429	0.106215	0.140429	0.108302	0.027215	0.128988	0.00411073	0.11497	0.00411073	0.117783	0.719698	0.165678	0.103195	0.0636746	0.103195	0.0657048	0.019537	0.0689613	0.00301531	0.0765016	0.00301531	0.0784106	0.0232593	0.131505	0.0232593	0.136311	FALSE
chr10	5594765	A	G	chr10_5594765_A_G	0.196683	0.0409455	0.196683	0.0419781	0.0412264	0.0562424	0.00838375	0.0428731	0.00838375	0.0433363	0.699528	0.176579	0.13631	0.0276677	0.13631	0.0283677	0.0284526	0.0339225	0.0057337	0.0300654	0.0057337	0.0306576	0.0350128	0.0498384	0.0350128	0.0515597	TRUE
chr10	5595065	T	C	chr10_5595065_T_C	0.000674189	0.482683	0.0236954	0.481138	0.00675003	0.818472	3.51885e-05	0.595013	0.000160044	0.594064	0.447	0.318332	-0.000577616	0.369399	0.0104172	0.36889	0.00300121	0.498486	1.00759e-05	0.47351	6.94089e-05	0.472611	5.24001e-05	0.400638	0.00574337	0.398699	FALSE
chr10	5606787	C	A	chr10_5606787_C_A	-0.0370529	0.382065	0.0370529	0.371515	0.0185381	0.259017	-0.000796397	0.326566	0.000796397	0.31815	0.386957	0.36229	-0.0159454	0.326258	0.0159454	0.318378	0.00728617	0.268712	-0.000341045	0.292779	0.000341045	0.285452	-0.009251	0.298616	0.009251	0.290109	FALSE
chr10	5606824	G	A	chr10_5606824_G_A	0.00336109	0.65176	0.0132278	0.654401	0.00783697	0.731807	1.48172e-05	0.713399	9.37301e-05	0.714671	0.400306	0.351533	0.00176541	0.537359	0.00504977	0.538067	0.0031287	0.485347	9.3094e-06	0.601855	3.54931e-05	0.602671	0.00101466	0.55243	0.00341871	0.553833	FALSE
chr10	5607135	A	G	chr10_5607135_A_G	-0.0177663	0.514564	0.0242854	0.509657	0.0114949	0.504458	-0.000330878	0.517826	0.000393976	0.51437	0.4053	0.346514	-0.00843625	0.410016	0.0108191	0.406422	0.00481214	0.374253	-0.000153794	0.424692	0.000177618	0.421564	-0.0049129	0.424655	0.00652937	0.420313	FALSE
chr10	5607314	G	A	chr10_5607314_G_A	-0.0144502	0.621009	0.0170857	0.614352	0.0119295	0.474684	-0.000230485	0.596766	0.000251351	0.588531	0.411045	0.340657	-0.00643852	0.511202	0.00733267	0.50208	0.00500243	0.360725	-0.000101522	0.509454	0.000108601	0.500346	-0.00361402	0.543044	0.00417613	0.536779	FALSE
chr10	5622752	C	A	chr10_5622752_C_A	-0.0123158	0.678474	0.0123158	0.66282	0.00721582	0.781133	-8.7825e-05	0.720294	8.7825e-05	0.703173	0.306949	0.434994	-0.00373015	0.565308	0.00373015	0.552326	0.00220767	0.573631	-2.65364e-05	0.622335	2.65364e-05	0.607744	-0.0031583	0.572792	0.0031583	0.558201	FALSE
chr10	5622826	T	C	chr10_5622826_T_C	0.061257	0.208068	0.061257	0.214223	0.0108869	0.531199	0.000699289	0.287373	0.000699289	0.296196	0.400865	0.347743	0.0248579	0.20007	0.0248579	0.206416	0.00438676	0.395601	0.000284977	0.255171	0.000284977	0.263244	0.0158216	0.146675	0.0158216	0.151298	FALSE
chr10	5623182	T	C	chr10_5623182_T_C	0.04225	0.326962	0.04225	0.33544	0.0125059	0.449374	0.000537102	0.365079	0.000537102	0.375287	0.656084	0.198792	0.0277865	0.204073	0.0277865	0.210811	0.00820937	0.231689	0.000351965	0.251626	0.000351965	0.259365	0.0082808	0.313679	0.0082808	0.322696	FALSE
chr10	5623495	G	C	chr10_5623495_G_C	0.0668621	0.210921	0.0668621	0.217204	0.0188165	0.267104	0.00142474	0.219559	0.00142474	0.224895	0.649428	0.202438	0.0445103	0.135771	0.0445103	0.140613	0.0123028	0.148689	0.000943347	0.154587	0.000943347	0.158486	0.0130429	0.204676	0.0130429	0.211097	FALSE
chr10	5623675	C	A	chr10_5623675_C_A	-0.0270382	0.439281	0.0318934	0.436106	0.0196707	0.315382	-0.00136358	0.380796	0.0014056	0.379019	0.571466	0.242618	-0.0151334	0.305881	0.0179926	0.304793	0.0111689	0.193954	-0.000770774	0.283961	0.000795517	0.283512	-0.00673579	0.386337	0.00776474	0.383079	FALSE
chr10	5628869	G	A	chr10_5628869_G_A	-0.0643654	0.207613	0.0643654	0.201221	0.0186042	0.246508	-0.00115961	0.212152	0.00115961	0.20683	0.395903	0.354977	-0.0262047	0.204469	0.0262047	0.198597	0.00732115	0.2594	-0.00046967	0.202216	0.00046967	0.196629	-0.0164774	0.150164	0.0164774	0.145158	FALSE
chr10	5629138	A	C	chr10_5629138_A_C	0.0675442	0.187816	0.0675442	0.193734	0.0203234	0.211669	0.00140504	0.184476	0.00140504	0.188771	0.482748	0.293916	0.0325325	0.160412	0.0325325	0.165287	0.00967178	0.191705	0.000666605	0.157234	0.000666605	0.161403	0.016452	0.142326	0.016452	0.147282	FALSE
chr10	5629250	G	A	chr10_5629250_G_A	-0.0206454	0.419579	0.0288198	0.411728	0.0105105	0.550211	-0.00027282	0.463553	0.000323699	0.455058	0.525828	0.267877	-0.0112692	0.292475	0.0151135	0.286694	0.00537191	0.348589	-0.000140401	0.351777	0.000164328	0.344912	-0.00469219	0.347551	0.00681677	0.341314	FALSE
chr10	5629845	G	A	chr10_5629845_G_A	-0.0312012	0.423263	0.0312012	0.411583	0.0122124	0.459574	-0.000389098	0.439664	0.000389098	0.426865	0.788181	0.121889	-0.0244087	0.229599	0.0244087	0.223281	0.0096842	0.192379	-0.000305547	0.274615	0.000305547	0.266932	-0.00366642	0.552107	0.00366642	0.537575	FALSE
chr10	5629957	T	C	chr10_5629957_T_C	-0.0557131	0.248302	0.0557131	0.240966	0.0223529	0.195392	-0.00142161	0.213346	0.00142161	0.208128	0.815036	0.104356	-0.0452543	0.127995	0.0452543	0.12368	0.018219	0.0830143	-0.00115546	0.131508	0.00115546	0.128058	-0.00584975	0.404408	0.00584975	0.392086	FALSE
chr10	5630056	C	T	chr10_5630056_C_T	-0.0227494	0.233423	0.064976	0.229525	0.0369868	0.0736715	-0.00148734	0.159618	0.00251636	0.156856	0.824369	0.0967023	-0.0192168	0.119844	0.0550743	0.116961	0.0305847	0.0309738	-0.00127452	0.0952495	0.00214833	0.0935894	-0.0014942	0.430662	0.00530194	0.424483	FALSE
chr10	5630096	C	T	chr10_5630096_C_T	-0.00297603	0.780091	0.00728873	0.778838	0.0123865	0.454123	-6.21619e-05	0.705045	0.000113202	0.704249	0.819648	0.100258	-0.0026043	0.506385	0.00618487	0.505907	0.0102323	0.182197	-5.41532e-05	0.486264	9.66354e-05	0.486392	-0.000147673	0.881096	0.000541468	0.881516	FALSE
chr10	5630233	C	T	chr10_5630233_C_T	0.000508979	0.824502	0.0052939	0.82892	0.00561069	0.907699	2.25515e-06	0.863975	2.98402e-05	0.870394	0.799104	0.114641	0.000598544	0.559347	0.00424313	0.563286	0.00447472	0.387133	2.8742e-06	0.652213	2.38791e-05	0.657493	-7.46304e-05	0.874348	0.000573225	0.879789	FALSE
chr10	5630454	T	C	chr10_5630454_T_C	-0.027025	0.305782	0.0574261	0.300926	0.0141716	0.376823	-0.000572581	0.336637	0.000958079	0.330377	0.707997	0.168573	-0.0201817	0.182562	0.0406989	0.179791	0.0100926	0.183699	-0.000423394	0.223825	0.000683559	0.220017	-0.00372835	0.334276	0.00920971	0.33014	FALSE
chr10	5630520	C	A	chr10_5630520_C_A	-0.0117801	0.69213	0.0117801	0.676566	0.00841922	0.680362	-0.00010884	0.702744	0.00010884	0.685524	0.654957	0.196774	-0.00779839	0.441978	0.00779839	0.430744	0.00555244	0.335848	-7.27902e-05	0.498911	7.27902e-05	0.485515	-0.00219445	0.667062	0.00219445	0.65198	FALSE
chr10	5660285	C	T	chr10_5660285_C_T	-0.104168	0.116959	0.104168	0.113902	0.020528	0.212748	-0.00228586	0.140081	0.00228586	0.13727	0.544103	0.252684	-0.0576567	0.0991477	0.0576567	0.0958407	0.0112021	0.162605	-0.00125841	0.115367	0.00125841	0.112706	-0.0238674	0.0968506	0.0238674	0.0940209	FALSE
chr10	5660296	G	A	chr10_5660296_G_A	-0.00705244	0.643111	0.0153924	0.643643	0.00849189	0.684115	-0.000104939	0.678531	0.000159891	0.679434	0.543381	0.253161	-0.00377572	0.464347	0.00820211	0.4649	0.00455279	0.386608	-5.5774e-05	0.518509	8.44421e-05	0.519293	-0.00183559	0.569927	0.00372835	0.570024	FALSE
chr10	5666006	C	T	chr10_5666006_C_T	0.00131086	0.746926	0.00840699	0.748986	0.0157705	0.327315	-1.38197e-06	0.642496	0.00014145	0.642162	0.756962	0.141324	0.00127398	0.484221	0.00628081	0.482516	0.0116902	0.153222	4.92242e-06	0.448238	0.000103168	0.446505	1.27031e-05	0.800028	0.00105435	0.800461	FALSE
chr10	5666013	T	C	chr10_5666013_T_C	0.0335029	0.365641	0.0335029	0.376689	0.0117117	0.484132	0.000383675	0.393562	0.000383675	0.406202	0.76437	0.136594	0.0262963	0.195052	0.0262963	0.201011	0.00889251	0.211589	0.000300112	0.246635	0.000300112	0.255053	0.00393477	0.477845	0.00393477	0.491911	FALSE
chr10	5666114	G	T	chr10_5666114_G_T	0.00772501	0.434119	0.0268308	0.438138	0.00995545	0.586984	4.64885e-06	0.473757	0.000277192	0.478368	0.819456	0.10118	0.00620257	0.222266	0.0219584	0.224483	0.0081404	0.234703	2.35193e-06	0.291038	0.000226412	0.294206	0.000882862	0.605006	0.00257872	0.60945	FALSE
chr10	5666348	G	A	chr10_5666348_G_A	0.0149425	0.594232	0.0149425	0.60927	0.00668369	0.816773	9.62477e-05	0.668094	9.62477e-05	0.685514	0.880652	0.0541846	0.0131816	0.308823	0.0131816	0.31791	0.00590026	0.316012	8.50406e-05	0.417474	8.50406e-05	0.429798	0.000908268	0.805945	0.000908268	0.821342	FALSE
chr10	5666397	G	A	chr10_5666397_G_A	0.0184455	0.391885	0.0308638	0.398299	0.0148946	0.35167	0.000208489	0.365006	0.000456244	0.370477	0.886022	0.0498184	0.0164775	0.187605	0.0275124	0.190518	0.0132015	0.128723	0.000186455	0.211229	0.00040661	0.21478	0.00105118	0.691191	0.00175302	0.698491	FALSE
chr10	5666457	T	C	chr10_5666457_T_C	0.00293156	0.707393	0.010905	0.704063	0.0102044	0.570619	4.4408e-05	0.673918	0.000129212	0.669909	0.889863	0.0472724	0.00242972	0.410821	0.00955111	0.40787	0.00904789	0.208876	3.70327e-05	0.439738	0.000112775	0.436566	0.000296934	0.85839	0.000732013	0.854746	FALSE
chr10	5666459	A	T	chr10_5666459_A_T	-0.0152605	0.554627	0.0184795	0.546	0.0081076	0.712361	-0.000127112	0.607252	0.000150187	0.597309	0.889691	0.0473591	-0.0135452	0.281475	0.016417	0.277391	0.00719961	0.263205	-0.000112532	0.370925	0.000133117	0.365449	-0.000901917	0.798669	0.00109881	0.791342	FALSE
chr10	5666471	C	G	chr10_5666471_C_G	-0.00632955	0.662463	0.0124084	0.654105	0.0138516	0.385372	-9.15812e-05	0.574292	0.000174783	0.565959	0.890466	0.0467949	-0.00559888	0.35362	0.0111003	0.348214	0.0123248	0.140165	-8.09697e-05	0.348434	0.000156269	0.342697	-0.000371564	0.855373	0.000733601	0.847565	FALSE
chr10	5666838	T	C	chr10_5666838_T_C	0.00639332	0.519055	0.021011	0.522594	0.0110871	0.518425	7.79515e-05	0.52412	0.00023802	0.526648	0.858383	0.0741507	0.00574771	0.282095	0.0181033	0.283858	0.00952331	0.195366	7.00431e-05	0.328519	0.000205313	0.330946	0.000230243	0.724489	0.00153548	0.728402	FALSE
chr10	5666933	T	A	chr10_5666933_T_A	-0.0107883	0.714995	0.0107883	0.698954	0.00437646	0.974554	-4.89239e-05	0.827967	4.89239e-05	0.811651	0.831829	0.0954605	-0.00903108	0.413848	0.00903108	0.402877	0.00364287	0.445525	-4.09293e-05	0.575984	4.09293e-05	0.562064	-0.000973371	0.825355	0.000973371	0.809987	FALSE
chr10	5667063	A	T	chr10_5667063_A_T	0.00178468	0.857302	0.00430501	0.866308	0.00487611	0.952825	1.09419e-05	0.906509	1.96288e-05	0.915797	0.767588	0.137998	0.00131371	0.582054	0.00332053	0.589532	0.00374074	0.437523	8.18504e-06	0.69054	1.51019e-05	0.699558	0.000255649	0.88869	0.000462073	0.89774	FALSE
chr10	5667074	A	C	chr10_5667074_A_C	-0.00232017	0.708453	0.0101268	0.704702	0.0078529	0.732318	-2.04784e-05	0.729169	7.65129e-05	0.724688	0.76074	0.142219	-0.00195709	0.41724	0.00766915	0.414286	0.00597502	0.312015	-1.69063e-05	0.487929	5.79977e-05	0.484644	-0.000182606	0.751653	0.0013894	0.748029	FALSE
chr10	5667188	A	T	chr10_5667188_A_T	0.0112995	0.593671	0.0149107	0.605146	0.00703699	0.787225	7.37e-05	0.655616	0.000102854	0.668263	0.662423	0.195151	0.00738469	0.35684	0.00979359	0.36422	0.00463964	0.379347	4.77615e-05	0.450485	6.72089e-05	0.459637	0.00223415	0.565011	0.00293282	0.575332	FALSE
chr10	5667325	T	G	chr10_5667325_T_G	0.018479	0.574105	0.0218351	0.577936	0.0108246	0.533907	0.000273362	0.581774	0.000303505	0.58682	0.510097	0.275653	0.00989265	0.426151	0.0118084	0.430357	0.00555543	0.333564	0.000147537	0.454314	0.000164669	0.458296	0.0040618	0.508346	0.00485257	0.51252	FALSE
chr10	5684919	C	T	chr10_5684919_C_T	-0.0210162	0.544539	0.0218309	0.533567	0.0134308	0.406963	-0.000264414	0.534382	0.000277166	0.524115	0.969995	0.00227765	-0.0203232	0.290679	0.0211162	0.284718	0.0130241	0.131534	-0.00025553	0.322119	0.000267942	0.316385	-0.00056211	0.884232	0.000590692	0.876405	FALSE
chr10	5692906	A	C	chr10_5692906_A_C	0.0315721	0.39588	0.0364664	0.402684	0.0164122	0.299373	0.000527323	0.376055	0.000619663	0.381612	0.60585	0.224723	0.0186323	0.277163	0.0213937	0.282959	0.0098823	0.187215	0.000310916	0.279071	0.000363013	0.283789	0.00674056	0.354734	0.00781396	0.360768	FALSE
chr10	5710440	A	G	chr10_5710440_A_G	-0.00532073	0.76377	0.00826778	0.752821	0.00817546	0.707243	-4.27706e-05	0.76278	6.77456e-05	0.750801	0.241042	0.516943	-0.00107298	0.672506	0.00197081	0.663389	0.00197029	0.604189	-8.53026e-06	0.692001	1.61389e-05	0.681396	-0.00140527	0.673829	0.00207219	0.66288	FALSE
chr10	5711774	A	G	chr10_5711774_A_G	0.0658246	0.21575	0.0658246	0.222085	0.0143912	0.367648	0.001037	0.252061	0.001037	0.258843	0.39405	0.354287	0.0237773	0.214388	0.0237773	0.22184	0.00557602	0.329925	0.0003694	0.233526	0.0003694	0.240958	0.0166664	0.155794	0.0166664	0.161099	FALSE
chr10	5758848	A	C	chr10_5758848_A_C	-0.00595353	0.823735	0.00623772	0.814002	0.00773161	0.739471	-4.21089e-05	0.840849	4.48638e-05	0.830366	0.133709	0.69316	-0.000777157	0.811091	0.000821937	0.802943	0.00105867	0.744192	-5.61512e-06	0.826161	6.04923e-06	0.817497	-0.00136875	0.75612	0.0014545	0.74586	FALSE
chr10	5764291	C	T	chr10_5764291_C_T	0.022934	0.304194	0.0567297	0.30214	0.0194299	0.259306	0.000746727	0.279012	0.00157324	0.277203	0.341825	0.399225	0.00691308	0.301134	0.0187828	0.299408	0.00656522	0.297647	0.000225764	0.271469	0.000515202	0.269017	0.00516061	0.232228	0.0141639	0.230376	FALSE
chr10	5764910	T	C	chr10_5764910_T_C	0.0783215	0.155419	0.0783215	0.160608	0.0229112	0.173543	0.00178233	0.149394	0.00178233	0.152922	0.471655	0.299299	0.0372365	0.139301	0.0372365	0.144166	0.0107875	0.167726	0.000846396	0.131458	0.000846396	0.135132	0.0195865	0.111121	0.0195865	0.115117	FALSE
chr10	5765645	A	G	chr10_5765645_A_G	-0.00901216	0.686866	0.0122335	0.676065	0.0141001	0.382925	-0.00017448	0.613439	0.000196166	0.602945	0.334541	0.409396	-0.003257	0.578853	0.00413586	0.570299	0.00491715	0.374807	-6.25292e-05	0.537537	6.84458e-05	0.527901	-0.00224368	0.593515	0.0030789	0.583828	FALSE
chr10	5775664	T	A	chr10_5775664_T_A	0.0134933	0.472392	0.0277322	0.471937	0.0386784	0.063532	0.000464496	0.275187	0.00102922	0.272465	0.839526	0.0853481	0.0107619	0.256019	0.0230406	0.254871	0.0324545	0.0260058	0.000369558	0.164781	0.000855383	0.163535	0.00147832	0.652288	0.00250409	0.653908	FALSE
chr10	5775715	G	C	chr10_5775715_G_C	0.0349811	0.369579	0.0393639	0.376255	0.0195895	0.227238	0.000632323	0.319431	0.000735157	0.325279	0.850433	0.0767042	0.0292592	0.189286	0.0330163	0.194392	0.0166529	0.0897888	0.000529056	0.19057	0.000617208	0.194335	0.00311225	0.555108	0.00341712	0.565449	FALSE
chr10	5775909	G	T	chr10_5775909_G_T	-0.143967	0.080459	0.158216	0.0788978	0.0188307	0.242764	-0.00277535	0.130569	0.00307005	0.129157	0.861545	0.067801	-0.127384	0.0382821	0.139334	0.0373439	0.0162337	0.0937115	-0.00245585	0.0756477	0.00270299	0.074389	-0.00958604	0.256042	0.0108246	0.250892	FALSE
chr10	5781744	T	C	chr10_5781744_T_C	0.011301	0.590673	0.0165157	0.598526	0.0116783	0.487158	0.000125007	0.577298	0.000186318	0.585334	0.081579	0.796668	0.000912726	0.764671	0.00116098	0.770553	0.000946191	0.765025	1.00776e-05	0.734746	1.29951e-05	0.741639	0.00225797	0.561587	0.00326151	0.568872	FALSE
chr10	5788953	G	C	chr10_5788953_G_C	-0.00330891	0.756257	0.00860171	0.746793	0.00573531	0.899279	-1.96308e-05	0.816309	4.94611e-05	0.805639	0.294339	0.450261	-0.00112239	0.633451	0.00242561	0.624744	0.00169242	0.641024	-6.61803e-06	0.707357	1.3963e-05	0.697318	-0.00085428	0.662741	0.00212459	0.65379	FALSE
chr10	5789120	T	C	chr10_5789120_T_C	-0.132277	0.0955889	0.132277	0.0931366	0.0293639	0.119802	-0.00462732	0.0981163	0.00462732	0.096612	0.326662	0.416279	-0.0475252	0.135954	0.0475252	0.131311	0.0100689	0.190627	-0.00166972	0.11557	0.00166972	0.112717	-0.0343792	0.0656676	0.0343792	0.064085	FALSE
chr10	5789175	A	G	chr10_5789175_A_G	-0.302527	0.0200401	0.302527	0.0193999	0.0503533	0.036572	-0.0159991	0.0237458	0.0159991	0.0234218	0.324291	0.418772	-0.1023	0.0501195	0.1023	0.0487159	0.0167618	0.0952424	-0.00557707	0.0370083	0.00557707	0.0363161	-0.0762231	0.0126358	0.0762231	0.0122556	TRUE
chr10	5813262	G	A	chr10_5813262_G_A	0.0127113	0.64576	0.0132467	0.657211	0.00932211	0.62793	0.000122261	0.663643	0.000126439	0.675768	0.991325	0.000181506	0.0126181	0.361356	0.0131488	0.368599	0.00924061	0.202203	0.000121363	0.421043	0.000125505	0.42962	0.000127031	0.955035	0.000133382	0.966881	FALSE
chr10	5813440	G	C	chr10_5813440_G_C	0.0223993	0.234961	0.0626002	0.235867	0.0506514	0.0356405	0.00130908	0.114624	0.0035157	0.115462	0.997058	2.52368e-05	0.022378	0.0976354	0.0624079	0.0986763	0.0505048	0.00928143	0.00130744	0.0593257	0.00350523	0.0600009	0.000147673	0.920317	0.000331867	0.92194	FALSE
chr10	5814211	G	C	chr10_5814211_G_C	-0.0291299	0.407767	0.0318744	0.399545	0.0120736	0.468526	-0.000372902	0.425293	0.000402026	0.416765	0.883532	0.0505967	-0.0253179	0.202251	0.0278273	0.198812	0.0106451	0.17087	-0.000323939	0.252491	0.000350567	0.247517	-0.00200867	0.676447	0.00209124	0.664677	FALSE
chr10	5814246	G	A	chr10_5814246_G_A	0.0158662	0.590307	0.0158662	0.604451	0.0100073	0.580708	0.000173157	0.60349	0.000173157	0.618319	0.865757	0.0652925	0.0136588	0.337697	0.0136588	0.347222	0.00861358	0.220026	0.00014858	0.389544	0.00014858	0.400828	0.00114169	0.772078	0.00114169	0.787082	FALSE
chr10	5844186	T	C	chr10_5844186_T_C	0.0673089	0.186693	0.0673089	0.192554	0.0155193	0.331728	0.00108434	0.219007	0.00108434	0.224921	0.290535	0.454892	0.0195678	0.238027	0.0195678	0.245943	0.00449882	0.391975	0.000315801	0.242284	0.000315801	0.25004	0.0171761	0.133724	0.0171761	0.138389	FALSE
chr10	5844418	T	C	chr10_5844418_T_C	0.024616	0.459484	0.024616	0.472619	0.0155229	0.325088	0.000390606	0.397784	0.000390606	0.410399	0.239957	0.518661	0.00634712	0.458866	0.00634712	0.470986	0.00377508	0.439024	0.000102174	0.411831	0.000102174	0.424221	0.00634994	0.360706	0.00634994	0.372318	FALSE
chr10	5846095	T	C	chr10_5846095_T_C	0.0228256	0.478286	0.0228256	0.492091	0.0118199	0.482013	0.000262608	0.475916	0.000262608	0.490842	0.182186	0.606895	0.00428996	0.525257	0.00428996	0.537962	0.00212729	0.586406	4.90537e-05	0.513954	4.90537e-05	0.52717	0.0056735	0.394643	0.0056735	0.406781	FALSE
chr10	5846103	G	T	chr10_5846103_G_T	0.0118422	0.660283	0.0118422	0.675294	0.0138428	0.388709	0.000162724	0.593245	0.000162724	0.609184	0.17878	0.612442	0.0020725	0.666562	0.0020725	0.680132	0.00245496	0.550253	2.84864e-05	0.619391	2.84864e-05	0.634456	0.00283437	0.5843	0.00283437	0.598748	FALSE
chr10	5846127	G	T	chr10_5846127_G_T	-0.0165207	0.593671	0.0165207	0.577878	0.0118228	0.479933	-0.000197747	0.553198	0.000197747	0.536615	0.180205	0.610262	-0.00293879	0.606089	0.00293879	0.592915	0.00207372	0.590723	-3.42711e-05	0.58151	3.42711e-05	0.567372	-0.00406815	0.496535	0.00406815	0.482168	FALSE
chr10	5846178	C	T	chr10_5846178_C_T	-0.0186224	0.463807	0.025774	0.454613	0.0124123	0.449606	-0.00022689	0.451974	0.000318253	0.44228	0.186717	0.599378	-0.00328064	0.525752	0.00447251	0.516575	0.00231943	0.564353	-4.02079e-05	0.502791	5.54342e-05	0.493289	-0.00472395	0.369459	0.00637852	0.362267	FALSE
chr10	5852127	T	C	chr10_5852127_T_C	-0.00494412	0.809999	0.00639018	0.812184	0.007138	0.785176	-3.84861e-05	0.829232	5.08501e-05	0.831501	0.378049	0.367979	-0.00159725	0.695116	0.00219999	0.697915	0.00268364	0.525535	-1.23068e-05	0.726826	1.74769e-05	0.729732	-0.00122743	0.744486	0.00156089	0.746075	FALSE
chr10	5852177	G	A	chr10_5852177_G_A	-0.0268018	0.466114	0.0268018	0.45274	0.0124839	0.446245	-0.000345582	0.462744	0.000345582	0.449909	0.405492	0.346035	-0.0111842	0.379322	0.0111842	0.369638	0.00506632	0.356619	-0.000143307	0.390663	0.000143307	0.379316	-0.00669292	0.371702	0.00669292	0.36109	FALSE
chr10	5852199	A	G	chr10_5852199_A_G	-0.0335145	0.406846	0.0335145	0.396178	0.0276335	0.125774	-0.000980102	0.297736	0.000980102	0.290613	0.417983	0.336701	-0.0142272	0.349713	0.0142272	0.340333	0.0113227	0.157454	-0.000407992	0.265938	0.000407992	0.259177	-0.00876352	0.321732	0.00876352	0.312054	FALSE
chr10	5852217	C	A	chr10_5852217_C_A	0.0205385	0.492221	0.023692	0.502181	0.0166524	0.295758	0.000365544	0.42388	0.000403765	0.4324	0.430429	0.327758	0.00962768	0.378181	0.010797	0.386001	0.00720318	0.263587	0.000169391	0.344136	0.000183563	0.351601	0.00527018	0.395947	0.00611493	0.404885	FALSE
chr10	5852537	A	G	chr10_5852537_A_G	-0.262316	0.027572	0.262316	0.0269867	0.0533696	0.0310687	-0.0152428	0.0260835	0.0152428	0.0257747	0.47911	0.294973	-0.128826	0.0357091	0.128826	0.0349285	0.0260764	0.0431616	-0.00757909	0.0276952	0.00757909	0.027216	-0.0645982	0.0181367	0.0645982	0.0177638	TRUE
chr10	5852687	C	T	chr10_5852687_C_T	0.0256078	0.355513	0.03794	0.359664	0.0128736	0.437428	0.000401024	0.3964	0.000567003	0.400692	0.50705	0.277879	0.013761	0.273539	0.0194784	0.277402	0.00655788	0.294622	0.000217844	0.313202	0.000294787	0.317214	0.00618321	0.286012	0.00940978	0.289576	FALSE
chr10	5852976	A	G	chr10_5852976_A_G	0.0183225	0.39675	0.0329375	0.400098	0.0115897	0.502383	0.000373702	0.42067	0.000493116	0.423185	0.492386	0.286616	0.00905773	0.292205	0.0161751	0.294639	0.00567145	0.331096	0.000180046	0.327054	0.000238179	0.32951	0.00447306	0.318595	0.00816965	0.320962	FALSE
chr10	5862698	A	G	chr10_5862698_A_G	-0.0429962	0.332855	0.0429962	0.324177	0.014557	0.363453	-0.000643153	0.350113	0.000643153	0.341547	0.446698	0.315592	-0.0194566	0.286511	0.0194566	0.2779	0.00637353	0.295079	-0.000283805	0.301291	0.000283805	0.292206	-0.0107071	0.261556	0.0107071	0.254242	FALSE
chr10	5862797	T	C	chr10_5862797_T_C	-0.032173	0.318436	0.0421377	0.312738	0.0227573	0.180561	-0.000868521	0.247518	0.00100534	0.243657	0.433111	0.324521	-0.0151763	0.263422	0.0185659	0.259008	0.0101812	0.186302	-0.00040712	0.218076	0.00045366	0.214019	-0.00771869	0.237246	0.010742	0.23239	FALSE
chr10	5862955	C	T	chr10_5862955_C_T	-0.00198913	0.828896	0.00582977	0.81992	0.00677886	0.805346	-2.06013e-05	0.862196	3.5851e-05	0.851948	0.381214	0.364659	-0.00093441	0.656334	0.00223851	0.648371	0.00256362	0.539488	-8.6931e-06	0.714942	1.38712e-05	0.7056	-0.000446195	0.74498	0.00146244	0.736919	FALSE
chr10	5867238	C	A	chr10_5867238_C_A	0.00473101	0.735302	0.00860309	0.746505	0.00632915	0.837743	1.98708e-05	0.791162	5.12342e-05	0.80174	0.368395	0.374874	0.00175561	0.579412	0.00308447	0.589381	0.00236008	0.563342	7.9137e-06	0.653485	1.86772e-05	0.663145	0.00125443	0.634511	0.00220715	0.645466	FALSE
chr10	5873291	A	G	chr10_5873291_A_G	-0.0238774	0.481432	0.0238774	0.467332	0.00582324	0.890426	-0.000136073	0.6242	0.000136073	0.607061	0.53392	0.262955	-0.0127106	0.327104	0.0127106	0.317465	0.00311601	0.485629	-7.25077e-05	0.460456	7.25077e-05	0.447654	-0.00554488	0.407248	0.00554488	0.394745	FALSE
chr10	5873332	C	A	chr10_5873332_C_A	-0.0063518	0.802579	0.00698112	0.790982	0.00563009	0.90998	-3.5764e-05	0.856434	3.91843e-05	0.843615	0.566424	0.24557	-0.0037332	0.593192	0.00410435	0.584106	0.00317651	0.479359	-2.09895e-05	0.68436	2.30067e-05	0.673853	-0.00144338	0.743051	0.00158629	0.731138	FALSE
chr10	5873662	T	C	chr10_5873662_T_C	0.0363533	0.204208	0.0641364	0.208179	0.0289041	0.11411	0.000935299	0.154528	0.00183795	0.156347	0.665942	0.194651	0.0247974	0.127423	0.0434111	0.129633	0.0191479	0.0710229	0.000633412	0.108317	0.00123816	0.109715	0.006866	0.203319	0.0119409	0.207915	FALSE
chr10	5873959	T	C	chr10_5873959_T_C	0.015776	0.579838	0.015776	0.595203	0.00602113	0.875426	9.42088e-05	0.675466	9.42088e-05	0.692232	0.596246	0.22969	0.0095331	0.36958	0.0095331	0.380467	0.00359766	0.445875	5.70655e-05	0.482957	5.70655e-05	0.49646	0.00339013	0.523425	0.00339013	0.537238	FALSE
chr10	5873993	T	C	chr10_5873993_T_C	0.0126305	0.647601	0.0126305	0.662839	0.00612031	0.869738	7.93554e-05	0.717934	7.93554e-05	0.735036	0.570315	0.243719	0.00759013	0.425685	0.00759013	0.437046	0.00350338	0.453376	4.77602e-05	0.527186	4.77602e-05	0.541424	0.00271686	0.58998	0.00271686	0.6046	FALSE
chr10	5874110	C	T	chr10_5874110_C_T	-0.011041	0.702631	0.011041	0.689707	0.00601732	0.876654	-6.66359e-05	0.772766	6.66359e-05	0.758941	0.486951	0.290162	-0.00540708	0.527518	0.00540708	0.516017	0.00289886	0.505303	-3.23476e-05	0.624218	3.23476e-05	0.610063	-0.00274386	0.611587	0.00274386	0.599464	FALSE
chr10	5874141	A	G	chr10_5874141_A_G	0.0139024	0.604824	0.0164379	0.615023	0.00737736	0.760793	0.000120659	0.667114	0.000135239	0.679215	0.469122	0.301379	0.00767807	0.439966	0.00868532	0.448614	0.00349486	0.458547	6.66052e-05	0.517436	7.23971e-05	0.527712	0.00332502	0.520843	0.0039443	0.530928	FALSE
chr10	5874177	T	C	chr10_5874177_T_C	0.0169133	0.559428	0.0169133	0.574993	0.00701806	0.796368	0.000121989	0.627324	0.000121989	0.644442	0.439164	0.321791	0.00765856	0.416744	0.00765856	0.428073	0.00311655	0.487001	5.58827e-05	0.4961	5.58827e-05	0.509523	0.00423329	0.465688	0.00423329	0.480079	FALSE
chr10	5874180	T	C	chr10_5874180_T_C	0.0507889	0.258165	0.0525988	0.264949	0.0155955	0.33299	0.000917725	0.277578	0.000937412	0.283467	0.444937	0.31776	0.0247401	0.219708	0.0253911	0.224563	0.0071406	0.267933	0.000450873	0.233715	0.000457953	0.237877	0.0127523	0.202071	0.0131365	0.207894	FALSE
chr10	5874238	G	A	chr10_5874238_G_A	-0.0843816	0.15797	0.0843816	0.153856	0.0241359	0.1676	-0.00233262	0.152723	0.00233262	0.149298	0.379019	0.368826	-0.0345483	0.171428	0.0345483	0.166638	0.00948175	0.202785	-0.000977446	0.15276	0.000977446	0.149394	-0.0226114	0.107763	0.0226114	0.105155	FALSE
chr10	5888800	C	A	chr10_5888800_C_A	-0.0162642	0.553423	0.019229	0.542886	0.00829829	0.69726	-0.000131296	0.602059	0.000156994	0.591331	0.558545	0.249884	-0.00942543	0.364309	0.0109274	0.358173	0.00463471	0.378982	-7.6274e-05	0.435883	8.92926e-05	0.428524	-0.00364578	0.478306	0.00440796	0.46896	FALSE
chr10	5888856	G	A	chr10_5888856_G_A	0.0285662	0.402243	0.0324713	0.410197	0.0117227	0.491808	0.00046006	0.41752	0.000487782	0.425507	0.598812	0.228614	0.0181706	0.25963	0.0204853	0.264617	0.00721455	0.271199	0.000297415	0.298336	0.000313847	0.303935	0.00589898	0.362188	0.00668657	0.369799	FALSE
chr10	5889267	C	T	chr10_5889267_C_T	-0.0448782	0.293787	0.0448782	0.284486	0.0138454	0.385599	-0.000616952	0.31252	0.000616952	0.303577	0.834625	0.0932094	-0.0374832	0.145181	0.0374832	0.140798	0.0115521	0.152973	-0.000515204	0.186502	0.000515204	0.181545	-0.00393159	0.505853	0.00393159	0.491834	FALSE
chr10	5890224	C	A	chr10_5890224_C_A	-0.0135583	0.66354	0.0135583	0.648454	0.0233857	0.166048	-0.000338069	0.482092	0.000338069	0.468238	0.987792	0.000351891	-0.0133927	0.350119	0.0133927	0.340976	0.0231024	0.050603	-0.000333967	0.276748	0.000333967	0.268668	-0.000231831	0.957075	0.000231831	0.944447	FALSE
chr10	5890431	G	T	chr10_5890431_G_T	0.0331262	0.363371	0.0331262	0.375495	0.0317917	0.0945174	0.00104382	0.217218	0.00104382	0.223076	0.955889	0.00608273	0.0316778	0.162875	0.0316778	0.168131	0.0303884	0.0296231	0.000998092	0.119685	0.000998092	0.122545	0.0011004	0.772887	0.0011004	0.788343	FALSE
chr10	5890512	T	C	chr10_5890512_T_C	-0.0186441	0.557964	0.0186441	0.543442	0.00956788	0.608243	-0.000188615	0.57165	0.000188615	0.555906	0.931516	0.0172717	-0.0173321	0.277118	0.0173321	0.268533	0.00890438	0.211786	-0.000175229	0.341898	0.000175229	0.331555	-0.000792353	0.852392	0.000792353	0.83778	FALSE
chr10	5895871	C	T	chr10_5895871_C_T	-0.0509218	0.287295	0.0509218	0.278264	0.0132558	0.410981	-0.00067174	0.327926	0.00067174	0.318002	0.540963	0.256816	-0.0262033	0.212796	0.0262033	0.206452	0.00722838	0.264638	-0.00034724	0.250903	0.00034724	0.243167	-0.0126538	0.225981	0.0126538	0.218288	FALSE
chr10	5896581	T	G	chr10_5896581_T_G	-0.00229956	0.832999	0.00558251	0.825957	0.00793699	0.72457	-1.04591e-05	0.838451	4.32903e-05	0.831768	0.348184	0.393587	-0.000965414	0.688571	0.0021087	0.682954	0.00277539	0.51718	-4.73093e-06	0.71374	1.61568e-05	0.708599	-0.000701844	0.756014	0.00143862	0.749323	FALSE
chr10	5897096	A	G	chr10_5897096_A_G	0.011395	0.309456	0.048127	0.307003	0.0106209	0.547087	0.000107653	0.378322	0.000537499	0.374861	0.215858	0.55319	0.000315936	0.400572	0.00899742	0.397351	0.00223669	0.572665	-1.66284e-06	0.427347	9.76577e-05	0.423269	0.00232783	0.238492	0.0116169	0.23594	FALSE
chr10	5941183	G	A	chr10_5941183_G_A	-0.0413114	0.359473	0.0421054	0.352815	0.0125412	0.446601	-0.000585559	0.392763	0.000590783	0.385798	0.564873	0.244415	-0.0248454	0.259275	0.0252552	0.253653	0.00709128	0.269537	-0.000345184	0.298492	0.00034788	0.292786	-0.0089223	0.318718	0.00914143	0.311236	FALSE
chr10	5976631	T	C	chr10_5976631_T_C	0.0120297	0.489497	0.0221154	0.497287	0.00850369	0.683503	0.000136322	0.543413	0.000199067	0.552009	0.761413	0.14159	0.00904192	0.269082	0.0169928	0.273644	0.00648074	0.292494	0.00010347	0.350296	0.000152934	0.356739	0.00158471	0.571931	0.00286771	0.580738	FALSE
chr10	5976917	C	T	chr10_5976917_C_T	-0.0221981	0.51754	0.0221981	0.503226	0.0110237	0.524188	-0.000252947	0.522374	0.000252947	0.507307	0.787276	0.125941	-0.0172855	0.283512	0.0172855	0.274862	0.00865998	0.220048	-0.000196935	0.330411	0.000196935	0.320379	-0.00269463	0.618632	0.00269463	0.602936	FALSE
chr10	5977007	A	G	chr10_5977007_A_G	-0.0118896	0.66653	0.0125654	0.654112	0.00787773	0.73066	-9.23482e-05	0.701035	9.74802e-05	0.68703	0.805069	0.114148	-0.00953782	0.390503	0.0100901	0.381695	0.00632341	0.296526	-7.37839e-05	0.469345	7.7978e-05	0.459082	-0.00125284	0.770146	0.00131318	0.758645	FALSE
chr10	5977052	C	G	chr10_5977052_C_G	-0.0273857	0.445289	0.0273857	0.431841	0.017794	0.267114	-0.000501698	0.365052	0.000501698	0.354366	0.820301	0.103635	-0.0223531	0.228907	0.0223531	0.2218	0.0145877	0.110692	-0.00040934	0.221793	0.00040934	0.214858	-0.00271051	0.612645	0.00271051	0.597641	FALSE
chr10	5977217	G	A	chr10_5977217_G_A	0.011286	0.675649	0.011286	0.690424	0.00759939	0.74415	8.5108e-05	0.707752	8.5108e-05	0.724286	0.858566	0.0750668	0.00970195	0.377263	0.00970195	0.3884	0.00652933	0.291972	7.31903e-05	0.45887	7.31903e-05	0.472316	0.00085428	0.816785	0.00085428	0.831419	FALSE
chr10	5977285	C	T	chr10_5977285_C_T	-0.0141091	0.526493	0.020629	0.516937	0.0122098	0.46386	-0.000226541	0.497329	0.000276667	0.487768	0.867601	0.0672994	-0.012321	0.266292	0.0179343	0.261102	0.0106064	0.174766	-0.000197735	0.299624	0.000240891	0.293599	-0.000839989	0.764389	0.00132271	0.754528	FALSE
chr10	5977316	C	G	chr10_5977316_C_G	0.0449484	0.303795	0.0449484	0.313013	0.0160122	0.322244	0.000837175	0.293873	0.000837175	0.302263	0.873092	0.0626312	0.0393221	0.148347	0.0393221	0.153761	0.0140014	0.121171	0.000733363	0.17438	0.000733363	0.179967	0.00277562	0.578616	0.00277562	0.593734	FALSE
chr10	5977992	C	G	chr10_5977992_C_G	-0.000685108	0.555945	0.0185848	0.557407	0.0139331	0.386384	2.15432e-05	0.507898	0.000263453	0.509942	0.844099	0.0856233	-0.000857006	0.316638	0.0156407	0.318487	0.0117625	0.150985	1.44444e-05	0.326959	0.000221573	0.328614	0.000152437	0.739604	0.00145768	0.743307	FALSE
chr10	5978057	G	A	chr10_5978057_G_A	-0.10376	0.128612	0.10376	0.125108	0.0181059	0.264384	-0.00218426	0.162111	0.00218426	0.158603	0.823817	0.100397	-0.085731	0.0649218	0.085731	0.0630556	0.0149574	0.109069	-0.00181142	0.0979098	0.00181142	0.0957097	-0.00988139	0.270568	0.00988139	0.261759	FALSE
chr10	6003041	A	G	chr10_6003041_A_G	-0.0716446	0.194896	0.0716446	0.189089	0.017903	0.276843	-0.00137157	0.212458	0.00137157	0.206448	0.257284	0.495207	-0.0194696	0.266341	0.0194696	0.257922	0.00458801	0.388951	-0.000364774	0.253192	0.000364774	0.245793	-0.0178795	0.142264	0.0178795	0.138022	FALSE
chr10	6027930	C	T	chr10_6027930_C_T	0.000750786	0.809697	0.00634872	0.807476	0.00653665	0.829526	1.09666e-05	0.84467	4.06676e-05	0.843168	0.415714	0.344935	-0.000334643	0.640391	0.00264846	0.637533	0.00252255	0.539833	7.05808e-07	0.705478	1.60623e-05	0.703043	0.000211188	0.728641	0.0016244	0.726976	FALSE
chr10	6028310	C	A	chr10_6028310_C_A	0.0120271	0.652382	0.0120271	0.667869	0.0132013	0.417195	0.000138452	0.601046	0.000138452	0.618382	0.45866	0.31225	0.00628206	0.476457	0.00628206	0.488721	0.00565641	0.326735	6.76744e-05	0.469752	6.76744e-05	0.483227	0.00271528	0.584713	0.00271528	0.599121	FALSE
chr10	6037054	C	T	chr10_6037054_C_T	0.00408665	0.852925	0.0043952	0.862421	0.0150036	0.351182	6.02984e-05	0.761118	6.61738e-05	0.772203	0.655446	0.199838	0.00273341	0.60695	0.00292438	0.616044	0.0098236	0.189025	4.04426e-05	0.551024	4.40791e-05	0.560294	0.000693904	0.834787	0.000770122	0.844236	FALSE
chr10	6037072	G	T	chr10_6037072_G_T	-0.0176689	0.580369	0.0176689	0.566355	0.00931633	0.627596	-0.000157044	0.617245	0.000157044	0.60092	0.660906	0.197076	-0.0114674	0.363294	0.0114674	0.353452	0.00618163	0.304903	-0.000102334	0.426408	0.000102334	0.415059	-0.00343141	0.557255	0.00343141	0.543535	FALSE
chr10	6037516	A	G	chr10_6037516_A_G	0.0919238	0.143474	0.0974503	0.145577	0.0176353	0.276001	0.00190252	0.181621	0.00197679	0.183126	0.741315	0.15354	0.0676121	0.0837869	0.0717286	0.0854432	0.0129821	0.133463	0.00139307	0.119086	0.00144838	0.120433	0.0142655	0.180073	0.0151801	0.183327	FALSE
chr10	6037883	G	A	chr10_6037883_G_A	-0.00732913	0.779133	0.00825654	0.767161	0.00440033	0.971601	-3.55283e-05	0.862986	3.96484e-05	0.851002	0.701918	0.172216	-0.004886	0.509328	0.00560588	0.500535	0.00308907	0.487783	-2.36666e-05	0.649447	2.68647e-05	0.638887	-0.00146085	0.751226	0.00156565	0.739431	FALSE
chr10	6038391	T	C	chr10_6038391_T_C	0.0908058	0.14839	0.0908058	0.15294	0.0258102	0.144963	0.00271824	0.138111	0.00271824	0.141409	0.681808	0.183536	0.062179	0.0924336	0.062179	0.0952423	0.017628	0.0835711	0.00185852	0.0945486	0.00185852	0.0970957	0.0166601	0.156775	0.0166601	0.162117	FALSE
chr10	6038674	A	C	chr10_6038674_A_C	-0.0547258	0.158366	0.0811328	0.155686	0.0201609	0.2266	-0.00149527	0.170431	0.00175721	0.168449	0.546573	0.253285	-0.0268672	0.125002	0.0440533	0.122708	0.0107563	0.171065	-0.000765167	0.136466	0.000935641	0.134695	-0.0137622	0.126616	0.0187195	0.124165	FALSE
chr10	6038749	T	C	chr10_6038749_T_C	0.0739358	0.166705	0.0739358	0.172218	0.0242402	0.157267	0.00183373	0.149854	0.00183373	0.152994	0.521152	0.268343	0.0389816	0.133785	0.0389816	0.13859	0.0126635	0.1356	0.000969522	0.123298	0.000969522	0.126458	0.0173984	0.129054	0.0173984	0.1335	FALSE
chr10	6044130	C	A	chr10_6044130_C_A	0.00850396	0.696415	0.0102027	0.704663	0.00790767	0.725774	7.06133e-05	0.710112	8.01162e-05	0.720244	0.161911	0.641717	0.00126627	0.692076	0.00154616	0.69864	0.00129733	0.704436	1.08527e-05	0.708436	1.24184e-05	0.716564	0.00199438	0.613204	0.00242946	0.62168	FALSE
chr10	6044329	G	T	chr10_6044329_G_T	-0.154005	0.0691983	0.154005	0.0673488	0.0319902	0.0952279	-0.0052482	0.0727554	0.0052482	0.0713321	0.206963	0.568313	-0.030308	0.179258	0.030308	0.173765	0.00648722	0.29111	-0.00101519	0.129367	0.00101519	0.126057	-0.0377614	0.0484469	0.0377614	0.0469459	FALSE
chr10	6044422	C	T	chr10_6044422_C_T	-0.0550943	0.245852	0.0550943	0.238554	0.0139711	0.383155	-0.000786962	0.27912	0.000786962	0.272012	0.238466	0.522422	-0.0132633	0.321427	0.0132633	0.312191	0.00331449	0.468832	-0.00018796	0.324478	0.00018796	0.314368	-0.0141861	0.179626	0.0141861	0.173738	FALSE
chr10	6045063	A	C	chr10_6045063_A_C	-0.0167749	0.384439	0.0341929	0.383414	0.0248922	0.153912	-0.00040861	0.271594	0.00089857	0.271578	0.562928	0.247816	-0.00838741	0.261168	0.0187982	0.259986	0.0139907	0.119909	-0.000199005	0.205768	0.000493573	0.205197	-0.00409991	0.321262	0.00787589	0.320479	FALSE
chr10	6045332	G	T	chr10_6045332_G_T	-0.0008415	0.449664	0.0268249	0.450829	0.0119452	0.474299	-1.54552e-05	0.454826	0.000310759	0.457689	0.704211	0.174872	-0.000555159	0.26545	0.0185685	0.26744	0.00843885	0.224012	-1.0098e-05	0.303055	0.000215355	0.305155	6.35153e-06	0.460254	0.00462709	0.461276	FALSE
chr10	6045831	G	A	chr10_6045831_G_A	-0.0271879	0.486274	0.0271879	0.47475	0.0118885	0.489892	-0.000474862	0.484692	0.000474862	0.47482	0.636496	0.209109	-0.0181078	0.324539	0.0181078	0.316586	0.00772671	0.25534	-0.000321236	0.354666	0.000321236	0.346811	-0.00524795	0.470345	0.00524795	0.458234	FALSE
chr10	6050247	C	T	chr10_6050247_C_T	-0.124506	0.107175	0.124506	0.103875	0.0246962	0.158924	-0.00374222	0.118886	0.00374222	0.116174	0.39701	0.354417	-0.0479573	0.128105	0.0479573	0.124384	0.00959805	0.196308	-0.00141015	0.123429	0.00141015	0.120069	-0.031845	0.073592	0.031845	0.0713569	FALSE
chr10	6052391	A	C	chr10_6052391_A_C	0.0597962	0.252222	0.0600234	0.258462	0.0442265	0.0476098	0.00290869	0.153949	0.0029168	0.155518	0.517249	0.268282	0.0334313	0.202916	0.0335393	0.207596	0.0232121	0.0522491	0.0016557	0.128766	0.00165955	0.130216	0.0131699	0.212731	0.0132271	0.218275	FALSE
chr10	6068363	C	G	chr10_6068363_C_G	0.0120099	0.451713	0.0269028	0.455402	0.0101068	0.573733	0.000169845	0.486364	0.000361776	0.489778	0.607984	0.219164	0.00754875	0.308623	0.0159812	0.31115	0.00610365	0.309842	0.000107345	0.36072	0.0002157	0.362815	0.00279785	0.410624	0.00591009	0.414512	FALSE
chr10	6068746	T	C	chr10_6068746_T_C	0.0399881	0.319452	0.0399881	0.328675	0.0156333	0.322771	0.000615582	0.312266	0.000615582	0.321487	0.690106	0.17511	0.0281551	0.1878	0.0281551	0.194238	0.0108246	0.167959	0.000434658	0.208448	0.000434658	0.215135	0.00687235	0.337778	0.00687235	0.34859	FALSE
chr10	6068866	C	T	chr10_6068866_C_T	-0.00718094	0.536608	0.0195909	0.531818	0.0086616	0.672577	-5.4371e-05	0.577854	0.000166397	0.57261	0.686892	0.177428	-0.00464835	0.315095	0.0132911	0.311732	0.00597249	0.311616	-3.47962e-05	0.386812	0.000113282	0.383264	-0.00155136	0.539892	0.00349493	0.535457	FALSE
chr10	6068912	C	A	chr10_6068912_C_A	-0.00231774	0.75436	0.00899371	0.749149	0.00855434	0.679215	-1.03535e-05	0.755963	7.88779e-05	0.751032	0.673895	0.184398	-0.00112978	0.50461	0.00603228	0.500329	0.00577854	0.321987	-2.8773e-06	0.548833	5.3397e-05	0.544475	-0.000765359	0.726415	0.00172444	0.720951	FALSE
chr10	6068962	A	G	chr10_6068962_A_G	-0.00886795	0.748148	0.00886795	0.73285	0.00468144	0.963516	-4.096e-05	0.846009	4.096e-05	0.82997	0.654704	0.194619	-0.00581132	0.48948	0.00581132	0.478149	0.00311096	0.487367	-2.71536e-05	0.627912	2.71536e-05	0.613242	-0.00163711	0.73066	0.00163711	0.714985	FALSE
chr10	6069112	T	C	chr10_6069112_T_C	0.00643145	0.784453	0.00643145	0.799791	0.00301942	0.999453	1.92681e-05	0.900101	1.92681e-05	0.91544	0.571575	0.239259	0.00382751	0.538916	0.00382751	0.551456	0.0017264	0.636888	1.1456e-05	0.715161	1.1456e-05	0.729839	0.00143862	0.726289	0.00143862	0.741016	FALSE
chr10	6069247	G	A	chr10_6069247_G_A	-0.0858526	0.146988	0.0858526	0.142458	0.0146187	0.360818	-0.00127322	0.201749	0.00127322	0.196872	0.453689	0.309244	-0.0386864	0.142633	0.0386864	0.13793	0.00658166	0.286445	-0.000570477	0.17872	0.000570477	0.173929	-0.0213364	0.107478	0.0213364	0.104026	FALSE
chr10	6069659	C	T	chr10_6069659_C_T	0.00964693	0.590499	0.0152717	0.600141	0.0164394	0.301419	0.000157489	0.479792	0.000259428	0.488179	0.262528	0.487477	0.00256038	0.530908	0.00406124	0.539139	0.00441195	0.393352	4.27152e-05	0.460256	6.99152e-05	0.468535	0.00263271	0.481314	0.00399511	0.490085	FALSE
chr10	6072893	A	G	chr10_6072893_A_G	0.0276239	0.387379	0.0326926	0.395674	0.00997601	0.581774	0.000293589	0.440181	0.00033351	0.449394	0.591452	0.229412	0.0164023	0.25472	0.019664	0.259733	0.00574912	0.321048	0.000169636	0.316523	0.000195324	0.32334	0.00591486	0.344532	0.00690252	0.352047	FALSE
chr10	6075331	G	C	chr10_6075331_G_C	-0.00810281	0.45189	0.0256725	0.449451	0.00916264	0.636819	-1.8246e-05	0.506823	0.000227725	0.504378	0.43463	0.324042	-0.00358791	0.349899	0.0109906	0.348402	0.00395303	0.422607	-9.44189e-06	0.408124	9.72214e-05	0.40599	-0.00193245	0.357648	0.00644203	0.356447	FALSE
chr10	6075389	T	G	chr10_6075389_T_G	-0.0463695	0.255804	0.0573015	0.251133	0.0246481	0.152073	-0.00127712	0.206991	0.00149634	0.203928	0.44357	0.317566	-0.0197944	0.22595	0.0253735	0.221446	0.0108535	0.167343	-0.000546668	0.185637	0.000658548	0.182638	-0.0118758	0.192835	0.0142798	0.189416	FALSE
chr10	6084074	C	T	chr10_6084074_C_T	-0.09887	0.123596	0.09887	0.120179	0.0183742	0.250102	-0.0018499	0.154757	0.0018499	0.151812	0.406626	0.34425	-0.0407823	0.137109	0.0407823	0.132678	0.00755269	0.252577	-0.000768703	0.151152	0.000768703	0.147306	-0.0252727	0.0847638	0.0252727	0.0823807	FALSE
chr10	6089079	A	G	chr10_6089079_A_G	0.0237481	0.375054	0.036969	0.380318	0.0157684	0.31935	0.000422421	0.36797	0.000614385	0.372445	0.942897	0.0108392	0.0224222	0.19163	0.0347643	0.193908	0.0148623	0.106718	0.000398462	0.221078	0.000577667	0.22293	0.00093685	0.747971	0.00141639	0.756754	FALSE
chr10	6089349	C	A	chr10_6089349_C_A	0.00933282	0.615296	0.0137676	0.625267	0.00885071	0.652254	9.606e-05	0.62386	0.000120956	0.636586	0.915801	0.0281803	0.00852221	0.30987	0.0126104	0.315909	0.00809795	0.239173	8.77522e-05	0.380234	0.000110703	0.388104	0.000458898	0.857735	0.000617686	0.868387	FALSE
chr10	6089423	T	G	chr10_6089423_T_G	0.0395373	0.329627	0.0395373	0.340346	0.0190322	0.251533	0.00074853	0.290014	0.00074853	0.298733	0.903363	0.037665	0.0356296	0.155567	0.0356296	0.160802	0.0172124	0.0885675	0.000675164	0.166661	0.000675164	0.171264	0.00201343	0.658053	0.00201343	0.672939	FALSE
chr10	6089664	T	C	chr10_6089664_T_C	-0.0409836	0.329027	0.0409836	0.318933	0.0349485	0.0780979	-0.00147302	0.186948	0.00147302	0.182827	0.840529	0.0890616	-0.0344232	0.162562	0.0344232	0.157108	0.0293629	0.0318542	-0.00123672	0.111466	0.00123672	0.109053	-0.00339489	0.549394	0.00339489	0.534945	FALSE
chr10	6089735	G	T	chr10_6089735_G_T	-0.0362897	0.39246	0.036756	0.384092	0.0125911	0.442445	-0.000516005	0.414175	0.000520915	0.406195	0.811673	0.110022	-0.0292634	0.220532	0.0296412	0.215259	0.0102049	0.180434	-0.000415407	0.26679	0.000419385	0.260898	-0.00375058	0.541849	0.00379504	0.532087	FALSE
chr10	6089912	A	G	chr10_6089912_A_G	-0.0296462	0.430246	0.0296462	0.41815	0.0131157	0.420722	-0.000413338	0.420798	0.000413338	0.408803	0.726009	0.162699	-0.0213456	0.243655	0.0213456	0.236719	0.00949686	0.198648	-0.000296184	0.274682	0.000296184	0.266796	-0.00470172	0.467518	0.00470172	0.454206	FALSE
chr10	6108538	A	C	chr10_6108538_A_C	0.00791287	0.600191	0.0149308	0.607683	0.0102459	0.568881	6.19e-05	0.590098	0.000148828	0.598229	0.770959	0.136864	0.00615505	0.335214	0.0114847	0.339871	0.00790744	0.240735	4.86366e-05	0.37814	0.000114653	0.38335	0.000951141	0.66343	0.00198326	0.670608	FALSE
chr10	6108599	G	T	chr10_6108599_G_T	0.00876352	0.445044	0.02623	0.452275	0.0167306	0.291095	0.00017139	0.382997	0.00045006	0.389655	0.807684	0.112633	0.00739075	0.24153	0.0212192	0.245861	0.0135306	0.123019	0.000143877	0.238409	0.000364504	0.243044	0.000735189	0.596341	0.00266923	0.603938	FALSE
chr10	6108874	C	T	chr10_6108874_C_T	0.0103206	0.606074	0.0145376	0.616383	0.00882019	0.660606	0.000103402	0.61681	0.0001386	0.627953	0.846104	0.0839374	0.00868448	0.320845	0.012309	0.32673	0.00746025	0.25489	8.69883e-05	0.383952	0.000117241	0.391526	0.000905092	0.757307	0.00125443	0.767547	FALSE
chr10	6108880	G	A	chr10_6108880_G_A	0.0235704	0.474073	0.0265506	0.481844	0.0125307	0.489602	0.000574923	0.473976	0.00059749	0.480435	0.846584	0.0833223	0.0201194	0.257653	0.022679	0.261926	0.0106605	0.187766	0.000492636	0.298409	0.000512018	0.303105	0.00190705	0.670764	0.00215475	0.681744	FALSE
chr10	6108881	C	A	chr10_6108881_C_A	-0.0142063	0.634114	0.0142063	0.619024	0.0112077	0.513698	-0.000150917	0.610124	0.000150917	0.593363	0.844613	0.0849242	-0.0119818	0.345165	0.0119818	0.335251	0.00946789	0.198329	-0.000127358	0.380554	0.000127358	0.369099	-0.00115757	0.793879	0.00115757	0.779318	FALSE
chr10	6108882	C	T	chr10_6108882_C_T	-0.0176199	0.602884	0.0177171	0.59088	0.0188884	0.244436	-0.000302507	0.522764	0.000304254	0.511474	0.844399	0.0850958	-0.0148882	0.365841	0.0149708	0.358278	0.0159451	0.0969015	-0.00025499	0.342642	0.000256474	0.335582	-0.00140686	0.768541	0.00141321	0.75658	FALSE
chr10	6109299	G	A	chr10_6109299_G_A	0.0458316	0.282904	0.0458316	0.292343	0.0113488	0.503357	0.000490688	0.345982	0.000490688	0.357303	0.780736	0.12976	0.0354353	0.151907	0.0354353	0.156708	0.00890513	0.213256	0.000382053	0.215724	0.000382053	0.222645	0.00568938	0.389483	0.00568938	0.40218	FALSE
chr10	6109364	C	A	chr10_6109364_C_A	0.00322762	0.7743	0.00700819	0.780897	0.0126646	0.438449	3.88608e-05	0.705945	8.32427e-05	0.713992	0.754923	0.14504	0.00256738	0.50701	0.0052646	0.512477	0.00957292	0.194123	3.09526e-05	0.49878	6.26166e-05	0.504155	0.000358861	0.791135	0.00105753	0.79747	FALSE
chr10	6109601	G	A	chr10_6109601_G_A	-0.0381661	0.363907	0.0381661	0.353146	0.0105614	0.55166	-0.000354384	0.441442	0.000354384	0.427926	0.615344	0.217205	-0.0233027	0.235105	0.0233027	0.228198	0.00653863	0.294846	-0.000218936	0.310256	0.000218936	0.30058	-0.00807914	0.327552	0.00807914	0.317516	FALSE
chr10	6110257	C	G	chr10_6110257_C_G	0.0196918	0.532108	0.0196918	0.545883	0.0106805	0.54544	0.00024172	0.522044	0.00024172	0.537386	0.453632	0.311139	0.00833091	0.39646	0.00833091	0.407582	0.00469302	0.375267	9.75248e-05	0.415942	9.75248e-05	0.428343	0.00499071	0.434844	0.00499071	0.447763	FALSE
chr10	6110326	G	A	chr10_6110326_G_A	-0.0179929	0.418353	0.0298067	0.41134	0.0119296	0.476978	-0.000300219	0.430904	0.000379814	0.423569	0.468309	0.301692	-0.00704271	0.319634	0.0130055	0.314175	0.00542757	0.337844	-0.000120706	0.346004	0.00016088	0.339514	-0.00487956	0.326272	0.00772822	0.319946	FALSE
chr10	6110347	G	A	chr10_6110347_G_A	-0.0915767	0.138229	0.0915767	0.134623	0.0297099	0.109667	-0.00289078	0.116834	0.00289078	0.11469	0.469349	0.300978	-0.0415105	0.135264	0.0415105	0.130935	0.0137895	0.121529	-0.00130514	0.108821	0.00130514	0.106807	-0.0229401	0.099892	0.0229401	0.0974896	FALSE
chr10	6110655	A	G	chr10_6110655_A_G	0.104132	0.14931	0.109944	0.151829	0.0320715	0.0958141	0.00407866	0.127048	0.00423257	0.127897	0.488315	0.287821	0.0533902	0.135043	0.0566522	0.137585	0.0157453	0.102245	0.00211561	0.111433	0.00220199	0.11321	0.0243184	0.11483	0.0255887	0.116934	FALSE
chr10	6117749	G	C	chr10_6117749_G_C	7.65639e-05	0.838353	0.00518697	0.837389	0.00887849	0.653035	-2.85852e-06	0.80574	5.2309e-05	0.80403	0.242787	0.516795	8.24354e-05	0.734679	0.00138625	0.733897	0.00226072	0.579754	-7.62345e-08	0.729908	1.44476e-05	0.728225	-9.52729e-06	0.756469	0.00135605	0.756006	FALSE
chr10	6117782	C	A	chr10_6117782_C_A	-0.0350848	0.376133	0.0350848	0.364838	0.0148272	0.35594	-0.00053953	0.357894	0.00053953	0.346806	0.238001	0.523412	-0.00831749	0.41627	0.00831749	0.405229	0.00357621	0.454569	-0.000131018	0.389615	0.000131018	0.377965	-0.00894771	0.286956	0.00894771	0.277695	FALSE
chr10	6117812	G	A	chr10_6117812_G_A	-0.0503396	0.270859	0.0503396	0.262357	0.0119814	0.470871	-0.000613021	0.322621	0.000613021	0.313062	0.243962	0.515172	-0.012245	0.337597	0.012245	0.328172	0.00293623	0.503355	-0.000150048	0.357051	0.000150048	0.346103	-0.0129111	0.197181	0.0129111	0.190618	FALSE
chr10	6129441	A	G	chr10_6129441_A_G	-0.208498	0.0383907	0.208498	0.0376507	0.0486347	0.0391875	-0.0101889	0.0352443	0.0101889	0.0347974	0.563396	0.245077	-0.117708	0.0371254	0.117708	0.0361354	0.0269128	0.0384868	-0.00563984	0.0313239	0.00563984	0.0306453	-0.0482541	0.0295594	0.0482541	0.0289178	TRUE
chr10	6129521	C	A	chr10_6129521_C_A	-0.110557	0.132822	0.110557	0.129925	0.0267239	0.151006	-0.00342647	0.134456	0.00342647	0.131859	0.591635	0.229467	-0.066402	0.10223	0.066402	0.0995881	0.0154338	0.10821	-0.00204112	0.104408	0.00204112	0.102313	-0.0238817	0.115971	0.0238817	0.113129	FALSE
chr10	6129628	C	A	chr10_6129628_C_A	0.00655096	0.666529	0.0117161	0.67028	0.00680682	0.814145	4.98899e-05	0.715692	8.26464e-05	0.720487	0.621031	0.213565	0.00414366	0.426321	0.00721207	0.428873	0.00423939	0.405185	3.22914e-05	0.51278	5.14181e-05	0.516186	0.00132271	0.618914	0.00247233	0.621963	FALSE
chr10	6129672	G	A	chr10_6129672_G_A	0.00369736	0.692114	0.0113819	0.690925	0.00825079	0.702221	3.18677e-05	0.713838	9.29544e-05	0.712462	0.629265	0.20873	0.00331281	0.45017	0.00771997	0.448651	0.00522526	0.348168	2.80345e-05	0.508293	6.3115e-05	0.506199	0.000192134	0.678012	0.00196103	0.675664	FALSE
chr10	6129726	T	A	chr10_6129726_T_A	-0.00789833	0.743244	0.00939553	0.733887	0.00434019	0.967672	-3.99302e-05	0.844469	4.53772e-05	0.834691	0.6346	0.205779	-0.00485668	0.498541	0.00575178	0.490961	0.00273263	0.521737	-2.42665e-05	0.643079	2.75231e-05	0.634294	-0.00157677	0.68977	0.00199279	0.679978	FALSE
chr10	6129745	C	T	chr10_6129745_C_T	-0.0273619	0.387177	0.0331042	0.378509	0.00912295	0.640532	-0.000226498	0.466604	0.000292383	0.457382	0.638522	0.203629	-0.016617	0.240502	0.0206479	0.235635	0.00583896	0.319599	-0.00013624	0.32127	0.00018249	0.314849	-0.0057783	0.360315	0.00677549	0.352507	FALSE
chr10	6129816	G	A	chr10_6129816_G_A	-0.00371358	0.883606	0.00389049	0.877981	0.0085367	0.680421	-3.39338e-05	0.876031	3.50863e-05	0.867256	0.659045	0.191893	-0.00254946	0.657219	0.00265949	0.648509	0.00558332	0.331349	-2.29999e-05	0.681015	2.37167e-05	0.671642	-0.000573225	0.88281	0.00061451	0.873774	FALSE
chr10	6129961	G	A	chr10_6129961_G_A	-0.0318014	0.416621	0.0376131	0.411123	0.0155168	0.337875	-0.000730669	0.387079	0.000783302	0.381572	0.679743	0.17973	-0.0214803	0.256451	0.0252654	0.2523	0.0105514	0.177736	-0.0004902	0.265305	0.000524479	0.261156	-0.0052543	0.430547	0.00654048	0.42487	FALSE
chr10	6130348	T	C	chr10_6130348_T_C	0.0106725	0.637889	0.0139131	0.6482	0.0106566	0.54467	0.000154851	0.621428	0.00017932	0.631227	0.604032	0.223561	0.00633091	0.437056	0.00863009	0.443575	0.00638938	0.296144	9.34023e-05	0.457538	0.000110763	0.46519	0.00228972	0.598966	0.00285501	0.609068	FALSE
chr10	6130426	T	C	chr10_6130426_T_C	-0.0584922	0.22714	0.0682366	0.226042	0.0283766	0.134284	-0.00227158	0.176793	0.00246899	0.177054	0.55874	0.248482	-0.0350684	0.169575	0.0405277	0.16746	0.0163196	0.102053	-0.00135369	0.138969	0.00146654	0.139095	-0.0130333	0.195247	0.0152056	0.194078	FALSE
chr10	6130437	C	A	chr10_6130437_C_A	0.0256432	0.353522	0.0399681	0.358104	0.0158292	0.319365	0.000397831	0.348342	0.000662136	0.35247	0.556627	0.249526	0.0169693	0.249645	0.0235858	0.253497	0.00879686	0.216024	0.000270011	0.262035	0.000392091	0.265311	0.00496054	0.299099	0.00890484	0.302929	FALSE
chr10	6130531	C	A	chr10_6130531_C_A	0.02492	0.451982	0.02492	0.465861	0.0150193	0.347081	0.000389047	0.406445	0.000389047	0.418697	0.497436	0.283147	0.012085	0.327967	0.012085	0.337371	0.00741901	0.255622	0.00018719	0.315142	0.00018719	0.325365	0.00609746	0.370123	0.00609746	0.382699	FALSE
chr10	6134674	C	T	chr10_6134674_C_T	0.0175839	0.458137	0.0266666	0.462757	0.0258239	0.148588	0.000667783	0.316259	0.000843813	0.317522	0.375651	0.368641	0.00638151	0.390545	0.00982921	0.394039	0.00966537	0.196315	0.000245459	0.288488	0.000312222	0.291317	0.00421741	0.364715	0.0067485	0.368401	FALSE
chr10	6134824	G	A	chr10_6134824_G_A	-0.0098796	0.630057	0.0141775	0.622488	0.0107198	0.538102	-0.000133054	0.608029	0.000161922	0.599695	0.491783	0.286744	-0.00447486	0.457523	0.00686441	0.45248	0.00518852	0.348087	-6.14235e-05	0.473584	7.74734e-05	0.467596	-0.00247074	0.537832	0.00353145	0.530953	FALSE
chr10	6135120	C	T	chr10_6135120_C_T	-0.0485021	0.31631	0.0528936	0.314356	0.0225231	0.182705	-0.0013686	0.269256	0.00144996	0.26915	0.609389	0.220131	-0.0300811	0.220214	0.0329087	0.218614	0.0137258	0.123324	-0.000843402	0.198668	0.000896084	0.198627	-0.00969719	0.291335	0.0106213	0.289844	FALSE
chr10	6135232	T	G	chr10_6135232_T_G	-0.00558961	0.219918	0.0634377	0.220953	0.0147953	0.353261	-0.000145625	0.254518	0.00101144	0.255961	0.609481	0.21973	-0.00671594	0.146991	0.0404024	0.147227	0.00916156	0.208749	-0.000141786	0.182867	0.000649832	0.183918	3.33455e-05	0.200286	0.0128793	0.200797	FALSE
chr10	6135245	T	A	chr10_6135245_T_A	0.023968	0.474297	0.023968	0.486367	0.00958691	0.609371	0.000218094	0.537455	0.000218094	0.55156	0.605021	0.222085	0.0133833	0.335044	0.0133833	0.344011	0.00582401	0.318782	0.000121753	0.395761	0.000121753	0.407428	0.00562586	0.416578	0.00562586	0.427527	FALSE
chr10	6135246	A	T	chr10_6135246_A_T	-0.015892	0.635193	0.0192545	0.631309	0.0103887	0.563884	-0.00026678	0.653432	0.000297733	0.650728	0.599508	0.224794	-0.0105672	0.466002	0.01272	0.464225	0.00641275	0.300504	-0.000177486	0.495788	0.000197699	0.494971	-0.00317735	0.609052	0.00383156	0.604129	FALSE
chr10	6135411	G	T	chr10_6135411_G_T	-0.0617858	0.214113	0.0617858	0.207398	0.0244111	0.15758	-0.00155071	0.178101	0.00155071	0.17397	0.559666	0.24604	-0.0345099	0.157974	0.0345099	0.153216	0.0136821	0.122242	-0.000862442	0.139702	0.000862442	0.13655	-0.014148	0.178948	0.014148	0.172714	FALSE
chr10	6135413	A	G	chr10_6135413_A_G	0.0441154	0.310652	0.0441154	0.320069	0.0203108	0.219031	0.00100213	0.263561	0.00100213	0.271473	0.568708	0.240751	0.0254776	0.214069	0.0254776	0.221391	0.0113322	0.158812	0.000560653	0.19849	0.000560653	0.204647	0.00957492	0.269627	0.00957492	0.277766	FALSE
chr10	6135418	G	A	chr10_6135418_G_A	0.0307398	0.379626	0.0307398	0.39213	0.0114169	0.506955	0.000360003	0.403507	0.000360003	0.417003	0.564944	0.242936	0.0174665	0.253188	0.0174665	0.261441	0.00630398	0.300281	0.000199567	0.296369	0.000199567	0.305793	0.00672785	0.329361	0.00672785	0.341169	FALSE
chr10	6135439	A	G	chr10_6135439_A_G	0.0103714	0.642799	0.0128557	0.655081	0.0122179	0.459426	0.000128169	0.590148	0.000163012	0.602023	0.551655	0.250491	0.00595154	0.438996	0.00724049	0.447656	0.00668216	0.283519	7.22438e-05	0.434884	9.03214e-05	0.443845	0.00235324	0.574423	0.0028963	0.585893	FALSE
chr10	6135515	G	A	chr10_6135515_G_A	-0.00885152	0.721673	0.00995335	0.709793	0.00740857	0.764479	-6.36906e-05	0.754182	7.21033e-05	0.740647	0.503546	0.278689	-0.00429774	0.520239	0.00481536	0.510439	0.00377135	0.437733	-3.10719e-05	0.582948	3.5024e-05	0.571826	-0.00227067	0.62666	0.00255014	0.615207	FALSE
chr10	6135531	G	A	chr10_6135531_G_A	-0.010176	0.607083	0.0164696	0.600559	0.00774224	0.739376	-6.38018e-05	0.673761	0.00011946	0.667218	0.490098	0.286898	-0.00497586	0.433207	0.00852346	0.429216	0.00382794	0.43332	-3.09913e-05	0.512916	6.25297e-05	0.507585	-0.00260571	0.525642	0.00395859	0.519899	FALSE
chr10	6135569	C	G	chr10_6135569_C_G	0.00199653	0.886138	0.00348046	0.890199	0.00626874	0.857301	1.11034e-05	0.901573	2.21329e-05	0.905413	0.471725	0.298594	0.000780727	0.69796	0.00161652	0.701536	0.00298074	0.499625	4.04853e-06	0.743603	1.03349e-05	0.74748	0.000481128	0.829613	0.000811407	0.834277	FALSE
chr10	6135589	C	T	chr10_6135589_C_T	-0.000158365	0.855723	0.00474286	0.851215	0.00535296	0.928963	2.35862e-06	0.896242	2.47838e-05	0.891966	0.459758	0.30686	-6.12136e-05	0.65539	0.0023254	0.651945	0.00246926	0.547687	1.37449e-06	0.735793	1.22036e-05	0.732298	-2.6994e-05	0.789771	0.00114169	0.785845	FALSE
chr10	6136651	C	T	chr10_6136651_C_T	-0.0122545	0.67626	0.0122545	0.660877	0.0116238	0.490538	-0.000157576	0.636431	0.000157576	0.619675	0.415272	0.339383	-0.00518418	0.530754	0.00518418	0.518064	0.00478384	0.369782	-6.61394e-05	0.523593	6.61394e-05	0.510729	-0.00320117	0.581618	0.00320117	0.5665	FALSE
chr10	6136747	T	G	chr10_6136747_T_G	0.125384	0.085722	0.125384	0.0882363	0.0346969	0.0792801	0.00452187	0.0770263	0.00452187	0.0780581	0.474118	0.29944	0.0617426	0.0860836	0.0617426	0.0888801	0.0166389	0.0910099	0.0022458	0.0714794	0.0022458	0.073129	0.0312924	0.0609713	0.0312924	0.0628218	FALSE
chr10	6141629	C	T	chr10_6141629_C_T	-0.0863753	0.155949	0.0863753	0.15141	0.0219157	0.188627	-0.00202445	0.15684	0.00202445	0.153022	0.505659	0.280194	-0.0439359	0.133222	0.0439359	0.128927	0.011149	0.163671	-0.00102916	0.133411	0.00102916	0.129955	-0.0206663	0.117231	0.0206663	0.113843	FALSE
chr10	6141842	C	T	chr10_6141842_C_T	-0.0103197	0.704626	0.0112863	0.694585	0.0103013	0.56367	-0.000121415	0.684106	0.000130804	0.673967	0.466032	0.304615	-0.00490949	0.543343	0.00524689	0.53629	0.00476467	0.375094	-5.69706e-05	0.551857	6.02476e-05	0.543492	-0.00245645	0.626504	0.00269146	0.616699	FALSE
chr10	6144802	G	A	chr10_6144802_G_A	-0.0485167	0.282888	0.0485167	0.27423	0.0165711	0.298981	-0.000758593	0.283233	0.000758593	0.27522	0.938539	0.0132685	-0.0454166	0.124362	0.0454166	0.120738	0.0155419	0.10133	-0.000708793	0.156777	0.000708793	0.152746	-0.00194992	0.69119	0.00194992	0.676114	FALSE
chr10	6151089	T	A	chr10_6151089_T_A	0.0092024	0.719969	0.0092024	0.735086	0.00569241	0.893576	5.59799e-05	0.778598	5.59799e-05	0.795292	0.598984	0.228139	0.00560389	0.48192	0.00560389	0.493839	0.00336641	0.466856	3.4093e-05	0.581325	3.4093e-05	0.596043	0.00189117	0.671747	0.00189117	0.686865	FALSE
chr10	6151239	A	G	chr10_6151239_A_G	0.0360714	0.298797	0.0517435	0.303061	0.0282123	0.119173	0.000837415	0.213665	0.00135257	0.21771	0.680017	0.183822	0.0252736	0.177001	0.0368011	0.180255	0.0190753	0.071738	0.000581576	0.146185	0.000960494	0.148485	0.0058704	0.323275	0.00829668	0.328544	FALSE
chr10	6163583	T	C	chr10_6163583_T_C	-0.0199006	0.546155	0.0199006	0.532282	0.0229421	0.172197	-0.00047306	0.40543	0.00047306	0.393865	0.910532	0.0306434	-0.0181197	0.283997	0.0181197	0.276021	0.0208799	0.0605602	-0.000430526	0.235813	0.000430526	0.22913	-0.0010226	0.816737	0.0010226	0.801552	FALSE
chr10	6163803	C	T	chr10_6163803_C_T	-0.0368063	0.352945	0.0368063	0.34202	0.0237383	0.162654	-0.000869995	0.258491	0.000869995	0.251346	0.938635	0.012934	-0.0345582	0.159384	0.0345582	0.154186	0.0222871	0.0542209	-0.000817142	0.143307	0.000817142	0.13941	-0.00142274	0.754531	0.00142274	0.739691	FALSE
chr10	6163864	C	G	chr10_6163864_C_G	-0.0293353	0.375579	0.0360647	0.368478	0.0216295	0.195945	-0.000579974	0.304398	0.000782685	0.299542	0.936407	0.0142069	-0.0273982	0.176383	0.0337895	0.173013	0.0203054	0.0659186	-0.000542402	0.1715	0.00073493	0.168844	-0.00119885	0.74976	0.00146879	0.738629	FALSE
chr10	6163933	G	C	chr10_6163933_G_C	0.0036691	0.657672	0.0121412	0.66645	0.0103299	0.564038	4.85003e-05	0.630614	0.00012576	0.64146	0.932166	0.0165432	0.00344986	0.350096	0.0113133	0.356943	0.00963882	0.192738	4.55676e-05	0.387726	0.000117277	0.39533	0.000136558	0.897748	0.000419201	0.907256	FALSE
chr10	6163959	A	T	chr10_6163959_A_T	0.0349806	0.354336	0.0349806	0.365327	0.0149992	0.343682	0.000523312	0.341007	0.000523312	0.351034	0.931119	0.0172611	0.0324207	0.164027	0.0324207	0.169333	0.0139667	0.116982	0.00048488	0.192888	0.00048488	0.198579	0.00145609	0.726451	0.00145609	0.740555	FALSE
chr10	6164433	A	G	chr10_6164433_A_G	0.0266077	0.423491	0.0266077	0.437016	0.00913792	0.638494	0.000244284	0.475997	0.000244284	0.491822	0.729349	0.16033	0.0193204	0.236216	0.0193204	0.243849	0.00667813	0.283252	0.000177719	0.308044	0.000177719	0.318128	0.00413484	0.465271	0.00413484	0.479232	FALSE
chr10	6172917	C	G	chr10_6172917_C_G	0.0318599	0.380393	0.0318599	0.391572	0.0129532	0.427599	0.000426989	0.381137	0.000426989	0.392613	0.517329	0.270784	0.0164734	0.269723	0.0164734	0.277868	0.00666512	0.282687	0.000219273	0.289726	0.000219273	0.298802	0.00774568	0.308016	0.00774568	0.318586	FALSE
chr10	6173128	C	A	chr10_6173128_C_A	-0.00183532	0.687577	0.0111205	0.6829	0.00914941	0.638313	-1.55587e-05	0.683187	9.68532e-05	0.67799	0.651203	0.201323	-0.00136273	0.427942	0.007273	0.42417	0.00596971	0.312832	-1.15584e-05	0.474149	6.33483e-05	0.469767	-0.000379504	0.647762	0.00220557	0.643094	FALSE
chr10	6173261	T	C	chr10_6173261_T_C	-0.0217442	0.510785	0.0235202	0.500108	0.00763665	0.725012	-0.000205486	0.586535	0.000214625	0.574124	0.71672	0.167284	-0.0152973	0.302268	0.0165589	0.295364	0.00547796	0.340614	-0.000144106	0.400282	0.000150597	0.391106	-0.00356956	0.536901	0.00381727	0.527275	FALSE
chr10	6173294	C	T	chr10_6173294_C_T	-0.0617488	0.255404	0.0617488	0.248157	0.0193703	0.232699	-0.00111326	0.264952	0.00111326	0.258159	0.730984	0.159201	-0.0452589	0.155826	0.0452589	0.150621	0.0141083	0.115995	-0.000812982	0.176009	0.000812982	0.171209	-0.00921765	0.303742	0.00921765	0.295125	FALSE
chr10	6173324	G	A	chr10_6173324_G_A	0.0960077	0.13233	0.0960077	0.13612	0.0365953	0.0714081	0.00351962	0.0983013	0.00351962	0.100109	0.753956	0.145269	0.0735225	0.073936	0.0735225	0.0758954	0.0276756	0.0361394	0.00270093	0.0632271	0.00270093	0.0643889	0.0134906	0.187479	0.0134906	0.19396	FALSE
chr10	6173910	G	A	chr10_6173910_G_A	-0.130707	0.0874108	0.130707	0.0848869	0.0281031	0.123698	-0.00392095	0.0932901	0.00392095	0.0909777	0.59294	0.231249	-0.0761455	0.069364	0.0761455	0.0670761	0.0164714	0.0917112	-0.00227109	0.0732498	0.00227109	0.0714911	-0.0296823	0.0720222	0.0296823	0.0698443	FALSE
chr10	6188413	C	T	chr10_6188413_C_T	0.0276733	0.462924	0.0276733	0.474839	0.00859964	0.671275	0.00024064	0.531808	0.00024064	0.547297	0.467464	0.301872	0.0125392	0.348423	0.0125392	0.359028	0.00393705	0.425176	0.000107329	0.421	0.000107329	0.4334	0.00675802	0.381624	0.00675802	0.391587	FALSE
chr10	6188466	T	C	chr10_6188466_T_C	-0.00570489	0.733416	0.00946037	0.724	0.0103166	0.564715	-6.25543e-05	0.696449	9.89685e-05	0.685523	0.476626	0.296329	-0.00276375	0.521597	0.00468974	0.514052	0.00493127	0.363872	-3.07654e-05	0.532239	4.94403e-05	0.523298	-0.00139734	0.64321	0.00231513	0.634687	FALSE
chr10	6201779	C	T	chr10_6201779_C_T	-0.0801621	0.174503	0.0801621	0.169497	0.0193566	0.227905	-0.00156396	0.184701	0.00156396	0.1806	0.92741	0.0199959	-0.0740189	0.0762879	0.0740189	0.0738606	0.0179513	0.078349	-0.00144407	0.102617	0.00144407	0.100446	-0.0034727	0.548114	0.0034727	0.534582	FALSE
chr10	6202013	G	C	chr10_6202013_G_C	-0.0165668	0.492823	0.0264521	0.490132	0.0279371	0.131928	-0.000709774	0.35636	0.00085344	0.355998	0.907809	0.0340648	-0.0151499	0.268936	0.0241262	0.267484	0.0253804	0.0462199	-0.000647631	0.213408	0.00077802	0.212988	-0.000679613	0.793139	0.00117503	0.789589	FALSE
chr10	6202378	G	A	chr10_6202378_G_A	-0.0177086	0.582562	0.0177086	0.567704	0.00907752	0.642795	-0.000156051	0.62151	0.000156051	0.604959	0.888112	0.0497186	-0.0156938	0.315142	0.0156938	0.306075	0.00806852	0.236035	-0.00013839	0.392814	0.00013839	0.381452	-0.00109723	0.80737	0.00109723	0.792279	FALSE
chr10	6202956	A	G	chr10_6202956_A_G	0.0253423	0.441854	0.0253423	0.455246	0.0187118	0.243739	0.000479142	0.351455	0.000479142	0.362852	0.923255	0.0229436	0.0233895	0.208881	0.0233895	0.215495	0.0172555	0.0847234	0.000441746	0.199551	0.000441746	0.205812	0.0010607	0.78138	0.0010607	0.796369	FALSE
chr10	6203956	C	T	chr10_6203956_C_T	-0.0143419	0.639679	0.0156347	0.630531	0.0116941	0.485302	-0.000181632	0.611164	0.000191337	0.600347	0.850484	0.0776737	-0.0120979	0.361365	0.013195	0.355801	0.00996154	0.187375	-0.000153357	0.386428	0.000161592	0.379795	-0.0011925	0.781462	0.00131953	0.77174	FALSE
chr10	6204075	C	T	chr10_6204075_C_T	0.154134	0.0657735	0.154134	0.0675233	0.0398088	0.0598844	0.00647588	0.057796	0.00647588	0.0587889	0.841958	0.0827486	0.130797	0.0318238	0.130797	0.032989	0.0336352	0.0240977	0.00551423	0.0336417	0.00551423	0.0344395	0.0130413	0.186843	0.0130413	0.192884	TRUE
chr10	6204090	A	T	chr10_6204090_A_T	-0.555303	0.00449483	0.555303	0.00427685	0.0714327	0.0144384	-0.0420303	0.00695251	0.0420303	0.0067629	0.823375	0.0967281	-0.458623	0.00226679	0.458623	0.0022217	0.058903	0.0058366	-0.0348081	0.00394527	0.0348081	0.00378731	-0.0613049	0.0195043	0.0613049	0.019203	TRUE
chr10	6228748	A	G	chr10_6228748_A_G	0.00486779	0.711544	0.00936712	0.721095	0.00868862	0.670448	4.03498e-05	0.710459	7.83714e-05	0.720919	0.469267	0.302305	0.00196463	0.521487	0.00437875	0.529753	0.00405361	0.416398	1.60078e-05	0.557512	3.64084e-05	0.566766	0.00133223	0.616628	0.00242469	0.625366	FALSE
chr10	6228764	G	A	chr10_6228764_G_A	-0.0462758	0.303757	0.0462758	0.294768	0.0135776	0.39924	-0.000672736	0.327018	0.000672736	0.317212	0.462553	0.306718	-0.0223399	0.241793	0.0223399	0.234205	0.00633887	0.299938	-0.000326753	0.267264	0.000326753	0.258988	-0.0114185	0.233327	0.0114185	0.22597	FALSE
chr10	6233260	G	A	chr10_6233260_G_A	0.00248397	0.568414	0.0178573	0.571025	0.009033	0.647996	-5.40112e-05	0.59683	0.00019171	0.599935	0.260163	0.493323	-0.000121313	0.525756	0.00507177	0.52727	0.00248908	0.559765	-2.52624e-05	0.555273	5.84276e-05	0.556487	0.000530352	0.459682	0.0047033	0.461809	FALSE
chr10	6239252	A	C	chr10_6239252_A_C	-0.0517651	0.284153	0.0517651	0.275513	0.019552	0.243017	-0.0012309	0.255605	0.0012309	0.24869	0.509859	0.27707	-0.0273389	0.21464	0.0273389	0.20772	0.0103254	0.186964	-0.000671634	0.203751	0.000671634	0.198241	-0.0122203	0.222933	0.0122203	0.216299	FALSE
chr10	6267439	G	A	chr10_6267439_G_A	0.105529	0.115083	0.117023	0.116285	0.0244077	0.177187	0.00370687	0.129274	0.00386139	0.130821	0.628015	0.209876	0.07216	0.0780638	0.0779306	0.0790595	0.0158769	0.109312	0.0025266	0.0932579	0.00260416	0.094172	0.0198342	0.109163	0.022775	0.111004	FALSE
chr10	6267529	T	C	chr10_6267529_T_C	0.0875295	0.195165	0.0875295	0.199076	0.0224837	0.18261	0.00240792	0.210988	0.00240792	0.215026	0.61528	0.218079	0.055962	0.141585	0.055962	0.144882	0.0138696	0.121272	0.00153617	0.155988	0.00153617	0.158579	0.0188593	0.175849	0.0188593	0.179681	FALSE
chr10	6270111	A	G	chr10_6270111_A_G	0.0206777	0.426234	0.0296147	0.434747	0.0120954	0.466983	0.000321244	0.437172	0.000397478	0.44522	0.637099	0.203383	0.0117177	0.272967	0.018233	0.278022	0.00756835	0.249998	0.000185058	0.304815	0.000240635	0.310995	0.00512251	0.389074	0.00639916	0.397816	FALSE
chr10	6270777	T	C	chr10_6270777_T_C	-0.0608778	0.24353	0.0608778	0.236909	0.0235614	0.171267	-0.00166667	0.202415	0.00166667	0.197384	0.766905	0.133266	-0.0483013	0.129336	0.0483013	0.125322	0.0183316	0.0798516	-0.00134144	0.127299	0.00134144	0.123679	-0.00716452	0.344021	0.00716452	0.332921	FALSE
chr10	6291471	A	G	chr10_6291471_A_G	0.0157372	0.581377	0.0165576	0.592962	0.0079573	0.72174	0.000123958	0.640904	0.00013092	0.653255	0.395575	0.35366	0.00648466	0.464428	0.00673422	0.473608	0.00309088	0.48765	4.98882e-05	0.529514	5.20061e-05	0.540166	0.00419201	0.47833	0.00441431	0.488495	FALSE
chr10	6291912	A	G	chr10_6291912_A_G	0.276001	0.0213247	0.276001	0.0218277	0.0389158	0.0624803	0.0109298	0.0319371	0.0109298	0.0321033	0.636	0.204814	0.175618	0.0181179	0.175618	0.0187531	0.0245133	0.0453561	0.00689302	0.0248399	0.00689302	0.0252101	0.0574019	0.020562	0.0574019	0.0210686	TRUE
chr10	6292351	C	T	chr10_6292351_C_T	0.0192027	0.530041	0.0192027	0.54433	0.00760938	0.746074	0.000137923	0.60448	0.000137923	0.621779	0.485269	0.290891	0.00979224	0.37412	0.00979224	0.384751	0.00365502	0.445034	7.03654e-05	0.459147	7.03654e-05	0.472809	0.00453023	0.450651	0.00453023	0.464075	FALSE
chr10	6300160	A	G	chr10_6300160_A_G	-0.0261962	0.21643	0.0611613	0.216197	0.0206019	0.227519	-0.00106341	0.206299	0.00146884	0.206645	0.780369	0.125858	-0.0224831	0.114098	0.0486851	0.113563	0.0164197	0.09993	-0.000888559	0.127841	0.00119113	0.128286	-0.0020309	0.33574	0.00694063	0.334598	FALSE
chr10	6382528	G	A	chr10_6382528_G_A	-0.0313049	0.406029	0.0313049	0.393816	0.0098275	0.593198	-0.000302222	0.462248	0.000302222	0.448336	0.386101	0.360103	-0.012292	0.338853	0.012292	0.329126	0.00377917	0.43313	-0.000118497	0.390892	0.000118497	0.379243	-0.00827286	0.305595	0.00827286	0.295442	FALSE
chr10	6388805	T	C	chr10_6388805_T_C	0.102786	0.119916	0.102786	0.123695	0.0207879	0.234767	0.0027322	0.146732	0.0027322	0.149973	0.229071	0.535767	0.0254606	0.2139	0.0254606	0.220477	0.00480116	0.382937	0.000653652	0.198373	0.000653652	0.203647	0.0261095	0.0864885	0.0261095	0.0889207	FALSE
chr10	6388909	T	C	chr10_6388909_T_C	-0.0117352	0.651985	0.0132578	0.642647	0.00541398	0.919943	-7.20538e-05	0.747932	7.81716e-05	0.737909	0.266496	0.486229	-0.00353266	0.574784	0.00386972	0.567978	0.00150728	0.676135	-2.21857e-05	0.664433	2.354e-05	0.657001	-0.00290741	0.5601	0.00328533	0.550834	FALSE
chr10	6388951	G	A	chr10_6388951_G_A	0.0032213	0.734429	0.00881388	0.744235	0.00843149	0.686257	4.08296e-07	0.74303	7.59764e-05	0.752417	0.29282	0.455127	0.000219315	0.634895	0.00261714	0.643001	0.00273417	0.540928	-6.35146e-06	0.655693	2.60485e-05	0.664133	0.000820935	0.652951	0.00211982	0.662277	FALSE
chr10	6406422	T	C	chr10_6406422_T_C	0.0227913	0.261346	0.0522847	0.264116	0.0257915	0.148134	0.000241056	0.20755	0.00142912	0.208515	0.546204	0.255827	0.0132778	0.193952	0.0282866	0.195779	0.0138852	0.121811	0.000167805	0.163806	0.000763991	0.164301	0.00548613	0.211973	0.0124156	0.215094	FALSE
chr10	6406919	T	C	chr10_6406919_T_C	0.0498314	0.252118	0.0498314	0.260404	0.0110906	0.518231	0.000557661	0.315808	0.000557661	0.325344	0.552821	0.25254	0.0276471	0.180136	0.0276471	0.186032	0.00615202	0.305249	0.000310215	0.236213	0.000310215	0.243782	0.0116296	0.20233	0.0116296	0.209071	FALSE
chr10	6406932	A	G	chr10_6406932_A_G	0.0766648	0.156699	0.0766648	0.161958	0.0196809	0.227528	0.00153637	0.169288	0.00153637	0.173097	0.551701	0.253009	0.0421464	0.122377	0.0421464	0.126245	0.010925	0.167224	0.000850811	0.133547	0.000850811	0.137021	0.018032	0.123537	0.018032	0.127945	FALSE
chr10	6406938	A	G	chr10_6406938_A_G	0.0361447	0.343122	0.0361447	0.354355	0.0174332	0.271263	0.000636617	0.29833	0.000636617	0.307762	0.538378	0.260367	0.0196025	0.238205	0.0196025	0.246007	0.00939515	0.198926	0.000345704	0.226828	0.000345704	0.23419	0.00844912	0.278922	0.00844912	0.288392	FALSE
chr10	6406985	A	G	chr10_6406985_A_G	0.109209	0.11307	0.109209	0.116479	0.0179102	0.269891	0.00225969	0.15184	0.00225969	0.1556	0.531464	0.264026	0.0594998	0.0948864	0.0594998	0.0983017	0.00966719	0.196537	0.00124883	0.122569	0.00124883	0.125961	0.0253426	0.086345	0.0253426	0.0893797	FALSE
chr10	6407089	A	G	chr10_6407089_A_G	0.214609	0.0378118	0.214609	0.0383954	0.0461615	0.0435573	0.010645	0.0366193	0.010645	0.036896	0.517348	0.271832	0.112239	0.0405309	0.112239	0.0416687	0.0240097	0.0480404	0.00560251	0.034376	0.00560251	0.0346538	0.0528669	0.0259049	0.0528669	0.0263295	TRUE
chr10	6410038	A	G	chr10_6410038_A_G	0.320999	0.0161515	0.320999	0.0167043	0.0634928	0.0200602	0.0214714	0.0160508	0.0214714	0.016332	0.639279	0.207698	0.208264	0.0138032	0.208264	0.0142284	0.0408649	0.0157543	0.0140491	0.0127384	0.0140491	0.0130542	0.0675913	0.0153063	0.0675913	0.0157689	TRUE
chr10	6410363	T	C	chr10_6410363_T_C	0.0193156	0.447883	0.0252273	0.457751	0.0100462	0.584289	0.000229253	0.495854	0.000263856	0.506144	0.687446	0.181239	0.0136285	0.267566	0.0172677	0.273692	0.00711751	0.273199	0.000165507	0.331784	0.000186807	0.338796	0.00341077	0.451935	0.00456992	0.461335	FALSE
chr10	6410754	G	A	chr10_6410754_G_A	0.00103062	0.663501	0.0128822	0.661815	0.00858183	0.676092	7.53894e-06	0.682786	0.00011846	0.679542	0.591713	0.230672	0.00105899	0.462605	0.00777133	0.460783	0.00504715	0.355552	9.04137e-06	0.513464	7.088e-05	0.511101	-3.17576e-05	0.605862	0.00280737	0.60373	FALSE
chr10	6416642	T	C	chr10_6416642_T_C	0.0221438	0.510268	0.0233934	0.520709	0.0125713	0.447354	0.000351501	0.492858	0.000363986	0.503022	0.225717	0.537015	0.00386423	0.553391	0.00422882	0.563589	0.00268952	0.523645	6.08017e-05	0.521122	6.44445e-05	0.532018	0.00525906	0.434613	0.00554806	0.4443	FALSE
chr10	6416800	A	G	chr10_6416800_A_G	0.0642909	0.176436	0.0728438	0.179851	0.0205101	0.211912	0.00146205	0.179634	0.00159173	0.181841	0.369078	0.374291	0.0213662	0.198235	0.025135	0.202815	0.00736316	0.257016	0.000480185	0.182806	0.000537333	0.185835	0.0167791	0.126647	0.018783	0.129089	FALSE
chr10	6417452	C	T	chr10_6417452_C_T	-0.00427981	0.58294	0.0175297	0.578427	0.00734649	0.767599	-4.57203e-05	0.644698	0.000146684	0.639393	0.546041	0.25408	-0.00277017	0.413723	0.00917762	0.410189	0.00399932	0.420524	-2.89607e-05	0.492568	7.764e-05	0.488053	-0.00098925	0.503968	0.00415549	0.499892	FALSE
chr10	6417465	A	T	chr10_6417465_A_T	0.00632937	0.398249	0.0388491	0.395258	0.0114178	0.512057	0.000323212	0.431527	0.000726197	0.427826	0.548233	0.252549	0.00558105	0.292529	0.0213641	0.290346	0.00628329	0.312975	0.000217577	0.336227	0.000408642	0.332825	0.000709783	0.339039	0.00895406	0.336259	FALSE
chr10	6423183	C	G	chr10_6423183_C_G	0.0380513	0.349186	0.0380513	0.359732	0.0122219	0.462169	0.000569818	0.369045	0.000569818	0.380201	0.204646	0.569356	0.00850128	0.412393	0.00850128	0.423619	0.0026497	0.538474	0.00013221	0.408949	0.00013221	0.420406	0.00939867	0.273186	0.00939867	0.281748	FALSE
chr10	6423202	C	T	chr10_6423202_C_T	0.0225503	0.482709	0.0226316	0.495629	0.00996352	0.58448	0.000227875	0.525188	0.000228772	0.537789	0.211823	0.558393	0.0048915	0.519487	0.00490641	0.527275	0.00210339	0.58836	4.97716e-05	0.54119	4.9936e-05	0.550504	0.00556076	0.402889	0.00558299	0.412035	FALSE
chr10	6423311	A	G	chr10_6423311_A_G	0.261462	0.0240549	0.261462	0.0246732	0.0438977	0.0489814	0.0118042	0.0303642	0.0118042	0.0305282	0.331269	0.411141	0.0876522	0.0542683	0.0876522	0.0560603	0.0144188	0.112964	0.00391242	0.0431641	0.00391242	0.0439016	0.0668593	0.0148897	0.0668593	0.0153319	TRUE
chr10	6423698	C	T	chr10_6423698_C_T	-0.0259165	0.458633	0.03004	0.452091	0.0265423	0.141712	-0.000544822	0.342906	0.000683775	0.337573	0.502866	0.280336	-0.0113739	0.349386	0.0135364	0.3439	0.013628	0.126043	-0.000246951	0.271995	0.00031982	0.26811	-0.00682154	0.369895	0.00778379	0.363251	FALSE
chr10	6424318	C	T	chr10_6424318_C_T	-0.0314517	0.393944	0.0334466	0.385186	0.00874744	0.666879	-0.000263595	0.487625	0.000283402	0.47725	0.414037	0.340338	-0.0137736	0.323665	0.0144416	0.316434	0.00360848	0.445312	-0.000116043	0.399811	0.000122674	0.391244	-0.00800769	0.30596	0.00848405	0.298894	FALSE
chr10	6424476	C	T	chr10_6424476_C_T	0.0188229	0.438642	0.0279185	0.445759	0.0171982	0.277141	0.000304221	0.371052	0.00047322	0.377876	0.317422	0.425074	0.00496755	0.400697	0.00840028	0.407572	0.00549252	0.333616	7.95568e-05	0.351828	0.000143338	0.358376	0.00483669	0.344286	0.00711053	0.350781	FALSE
chr10	6424883	C	A	chr10_6424883_C_A	-0.00696429	0.778732	0.00765106	0.767898	0.00661467	0.830671	-4.84151e-05	0.81415	5.26561e-05	0.802067	0.101886	0.757564	-0.000709212	0.81105	0.000770798	0.801535	0.000668134	0.822873	-4.87217e-06	0.834994	5.25248e-06	0.825196	-0.00151643	0.723658	0.00169109	0.712974	FALSE
chr10	6424974	G	A	chr10_6424974_G_A	-0.0631028	0.209487	0.0631028	0.202999	0.0126568	0.440698	-0.000806774	0.269072	0.000806774	0.261718	0.0707401	0.824273	-0.00459354	0.529392	0.00459354	0.516789	0.000931023	0.772217	-6.12377e-05	0.503549	6.12377e-05	0.489838	-0.0124966	0.200678	0.0124966	0.19412	FALSE
chr10	6430929	G	T	chr10_6430929_G_T	-0.0215613	0.357939	0.0376322	0.355397	0.0176196	0.267123	-0.0003628	0.315135	0.000662272	0.313666	0.226499	0.5385	-0.00522274	0.406898	0.00888577	0.40457	0.00404295	0.416986	-8.96748e-05	0.355393	0.000158232	0.354371	-0.00554171	0.276153	0.00945425	0.274508	FALSE
chr10	6431000	T	G	chr10_6431000_T_G	0.0805493	0.157054	0.0805493	0.161658	0.0347217	0.0804558	0.00304556	0.113099	0.00304556	0.115188	0.240767	0.518418	0.0203309	0.239994	0.0203309	0.24677	0.00860255	0.222086	0.000786273	0.157258	0.000786273	0.161134	0.0209807	0.112005	0.0209807	0.115158	FALSE
chr10	6431079	C	A	chr10_6431079_C_A	0.0248023	0.469775	0.0248023	0.482834	0.0101109	0.577125	0.000263809	0.502591	0.000263809	0.517315	0.217405	0.552364	0.00577128	0.490019	0.00577128	0.502793	0.00219738	0.57827	6.10534e-05	0.506813	6.10534e-05	0.52066	0.00619274	0.382119	0.00619274	0.393183	FALSE
chr10	6431136	A	G	chr10_6431136_A_G	0.0639323	0.195118	0.0639323	0.201658	0.023183	0.172492	0.00154098	0.171654	0.00154098	0.176075	0.205953	0.569883	0.0138518	0.299448	0.0138518	0.308117	0.004848	0.369268	0.000338142	0.237144	0.000338142	0.243862	0.0163409	0.141509	0.0163409	0.146899	FALSE
chr10	6431254	T	G	chr10_6431254_T_G	0.0683706	0.186934	0.0683706	0.192814	0.0202386	0.227074	0.00156704	0.187228	0.00156704	0.191926	0.165835	0.635991	0.0124251	0.330226	0.0124251	0.339289	0.00356127	0.463395	0.000290264	0.276178	0.000290264	0.284293	0.0171062	0.140021	0.0171062	0.144888	FALSE
chr10	6435941	C	T	chr10_6435941_C_T	2.9064e-06	0.554113	0.0188132	0.550684	0.00862876	0.674018	3.16569e-05	0.592623	0.000171976	0.588644	0.135892	0.688285	0.000121122	0.637617	0.00262967	0.633421	0.00118841	0.724222	6.14464e-06	0.652546	2.44912e-05	0.649008	-1.58788e-06	0.476169	0.00440955	0.473363	FALSE
chr10	6445322	C	T	chr10_6445322_C_T	0.00279739	0.692014	0.0116653	0.691886	0.0067701	0.816111	3.11645e-05	0.754398	8.62395e-05	0.754009	0.362601	0.381104	0.00070669	0.577527	0.00428323	0.577112	0.00245091	0.546793	9.15688e-06	0.642812	3.13745e-05	0.642377	0.000703431	0.601491	0.00301539	0.601099	FALSE
chr10	6445629	A	T	chr10_6445629_A_T	-0.0100849	0.729567	0.0100849	0.714309	0.00700778	0.795613	-7.16349e-05	0.771958	7.16349e-05	0.754864	0.625462	0.214442	-0.00618091	0.494323	0.00618091	0.482302	0.00438551	0.393336	-4.39021e-05	0.57395	4.39021e-05	0.559734	-0.00206107	0.687122	0.00206107	0.67157	FALSE
chr10	6445812	C	A	chr10_6445812_C_A	-0.0681303	0.198426	0.0681303	0.19244	0.0157864	0.320835	-0.00107828	0.226461	0.00107828	0.221013	0.707938	0.170666	-0.0485973	0.116134	0.0485973	0.112247	0.0111473	0.161637	-0.000768946	0.150915	0.000768946	0.146976	-0.0111358	0.227625	0.0111358	0.220461	FALSE
chr10	6446828	C	T	chr10_6446828_C_T	-0.0458341	0.310527	0.0458341	0.302311	0.0198776	0.237724	-0.00113772	0.27347	0.00113772	0.266684	0.149329	0.663085	-0.00689949	0.467245	0.00689949	0.455727	0.00303305	0.50087	-0.00017694	0.384524	0.00017694	0.374539	-0.0114518	0.251127	0.0114518	0.244032	FALSE
chr10	6447690	T	C	chr10_6447690_T_C	0.047175	0.266678	0.047175	0.275304	0.0146899	0.357658	0.000693649	0.277494	0.000693649	0.286015	0.118451	0.722713	0.00561756	0.458371	0.00561756	0.470655	0.00172397	0.635423	8.17967e-05	0.417754	8.17967e-05	0.430325	0.010985	0.214189	0.010985	0.221818	FALSE
chr10	6447811	C	T	chr10_6447811_C_T	-0.0490119	0.283307	0.0490119	0.274432	0.012477	0.447188	-0.000639792	0.324074	0.000639792	0.315054	0.107068	0.744986	-0.00522556	0.501335	0.00522556	0.489373	0.00134118	0.694645	-6.83202e-05	0.482006	6.83202e-05	0.468712	-0.01095	0.238657	0.01095	0.231068	FALSE
chr10	6447821	T	A	chr10_6447821_T_A	-0.0394229	0.369765	0.0394229	0.359796	0.015053	0.345201	-0.000678522	0.364081	0.000678522	0.354648	0.105726	0.747723	-0.00431949	0.56754	0.00431949	0.554586	0.00159543	0.65503	-7.44555e-05	0.514182	7.44555e-05	0.501116	-0.00900487	0.31845	0.00900487	0.309997	FALSE
chr10	6458227	C	A	chr10_6458227_C_A	-0.0218716	0.507572	0.0218716	0.492812	0.0120475	0.47061	-0.000264598	0.49164	0.000264598	0.476592	0.0894676	0.779346	-0.00194322	0.677383	0.00194322	0.664473	0.000999805	0.754453	-2.18835e-05	0.650891	2.18835e-05	0.636316	-0.00453975	0.46608	0.00453975	0.452357	FALSE
chr10	6458756	C	T	chr10_6458756_C_T	-0.0882736	0.180796	0.0882736	0.176072	0.0196009	0.239207	-0.00205322	0.200188	0.00205322	0.195729	0.427472	0.331134	-0.0359953	0.187897	0.0359953	0.18256	0.00777117	0.246558	-0.000777138	0.191313	0.000777138	0.18627	-0.0217413	0.134032	0.0217413	0.130181	FALSE
chr10	6458823	T	A	chr10_6458823_T_A	0.0147115	0.554583	0.0176043	0.566847	0.00777844	0.735966	0.000111817	0.615324	0.000129993	0.629157	0.470504	0.30164	0.00635174	0.410347	0.00792955	0.419523	0.003719	0.443317	4.94561e-05	0.481671	5.93694e-05	0.491757	0.00369976	0.467834	0.00431269	0.479021	FALSE
chr10	6458896	T	C	chr10_6458896_T_C	-0.547324	0.00470167	0.547324	0.0046437	0.0768763	0.0118853	-0.0464929	0.00671252	0.0464929	0.0063324	0.497648	0.28408	-0.289672	0.00851472	0.289672	0.00836939	0.0392779	0.0189155	-0.0252679	0.00773645	0.0252679	0.00749252	-0.133966	0.00315897	0.133966	0.00304951	TRUE
chr10	6459117	C	G	chr10_6459117_C_G	0.0153193	0.604369	0.0153193	0.618566	0.0047255	0.957956	7.97531e-05	0.729636	7.97531e-05	0.746089	0.43387	0.327217	0.00691914	0.451945	0.00691914	0.463517	0.00209611	0.592832	3.6772e-05	0.582479	3.6772e-05	0.596762	0.00371405	0.509899	0.00371405	0.523391	FALSE
chr10	6459224	A	C	chr10_6459224_A_C	0.0229883	0.488416	0.0229883	0.501379	0.0127692	0.432439	0.00027722	0.482812	0.00027722	0.49682	0.399903	0.351907	0.00789736	0.414403	0.00789736	0.425506	0.00519196	0.353369	9.64252e-05	0.410992	9.64252e-05	0.423186	0.00587834	0.401374	0.00587834	0.413418	FALSE
chr10	6459226	C	T	chr10_6459226_C_T	0.0127848	0.676371	0.0145141	0.681656	0.00869264	0.667507	0.00018951	0.687829	0.000200711	0.692669	0.397478	0.354083	0.00319783	0.59988	0.0039406	0.604671	0.00322914	0.478716	4.58837e-05	0.612295	5.07496e-05	0.617625	0.00324722	0.593633	0.00366007	0.599588	FALSE
chr10	6464735	G	A	chr10_6464735_G_A	-0.0140207	0.608314	0.0176198	0.6018	0.00954269	0.614034	-0.000183092	0.625594	0.000215527	0.619144	0.448384	0.314238	-0.00522497	0.480365	0.00693899	0.475061	0.00415408	0.40902	-6.6605e-05	0.509715	8.20347e-05	0.504049	-0.00371723	0.508105	0.0046509	0.502059	FALSE
chr10	6473338	G	T	chr10_6473338_G_T	0.00622685	0.770142	0.00710508	0.78085	0.00674815	0.810605	4.53676e-05	0.793715	5.03266e-05	0.805596	0.826111	0.0950761	0.00507426	0.468973	0.00582779	0.47785	0.00558103	0.328541	3.71058e-05	0.548169	4.13607e-05	0.557729	0.000617686	0.853496	0.000665322	0.864321	FALSE
chr10	6474129	A	C	chr10_6474129_A_C	-0.170287	0.0552039	0.170287	0.0540667	0.0531009	0.030661	-0.00918057	0.0397247	0.00918057	0.0392961	0.864142	0.0662988	-0.14818	0.0265464	0.14818	0.0257611	0.0459334	0.011331	-0.00799514	0.0228248	0.00799514	0.0223907	-0.0120314	0.210256	0.0120314	0.203555	TRUE
chr10	6492124	T	C	chr10_6492124_T_C	0.046373	0.276597	0.046373	0.285407	0.0147615	0.355372	0.000731041	0.289114	0.000731041	0.29709	0.514254	0.273894	0.0241851	0.205154	0.0241851	0.211767	0.00761521	0.248566	0.000383118	0.224847	0.000383118	0.231116	0.0114343	0.216826	0.0114343	0.224142	FALSE
chr10	6494574	A	G	chr10_6494574_A_G	0.0407862	0.343042	0.0496943	0.345029	0.0111472	0.51656	0.000748203	0.397061	0.000816492	0.398204	0.558372	0.24798	0.0258865	0.244685	0.0302405	0.246572	0.00638693	0.30649	0.000469209	0.301617	0.000502586	0.303164	0.0078489	0.311373	0.0101069	0.313177	FALSE
chr10	6494646	C	T	chr10_6494646_C_T	-0.205698	0.043876	0.205698	0.0427673	0.0512944	0.0375121	-0.0122115	0.0367359	0.0122115	0.0364497	0.595571	0.228245	-0.121408	0.0388637	0.121408	0.0375691	0.0301408	0.0334027	-0.0072005	0.0313126	0.0072005	0.0305954	-0.045596	0.0374746	0.045596	0.0365882	TRUE
chr10	6495075	A	T	chr10_6495075_A_T	-0.171319	0.0586037	0.171319	0.0571773	0.0310444	0.109041	-0.00576445	0.0707704	0.00576445	0.0697013	0.76734	0.129494	-0.132331	0.033349	0.132331	0.0324659	0.0244945	0.0515301	-0.00455009	0.0452751	0.00455009	0.0443133	-0.0223161	0.108963	0.0223161	0.105651	TRUE
chr10	6495383	A	G	chr10_6495383_A_G	0.0296038	0.39338	0.0296038	0.406416	0.0105486	0.550268	0.000309586	0.426899	0.000309586	0.440617	0.691724	0.168888	0.0208255	0.227261	0.0208255	0.234314	0.00725167	0.261262	0.000216046	0.281416	0.000216046	0.290711	0.0047827	0.422881	0.0047827	0.435986	FALSE
chr10	6495494	T	C	chr10_6495494_T_C	0.0805755	0.156613	0.0805755	0.161332	0.0205772	0.219546	0.00173917	0.166093	0.00173917	0.1702	0.662104	0.18744	0.0533478	0.100165	0.0533478	0.103774	0.0130921	0.130867	0.00110167	0.117174	0.00110167	0.120432	0.0147546	0.1675	0.0147546	0.17259	FALSE
chr10	6495503	T	C	chr10_6495503_T_C	-0.15467	0.0871803	0.15467	0.0852243	0.0235601	0.180718	-0.00456252	0.114349	0.00456252	0.112404	0.639986	0.199424	-0.108539	0.062275	0.108539	0.0599988	0.0157269	0.109526	-0.00328521	0.0842946	0.00328521	0.0822716	-0.0255188	0.0995611	0.0255188	0.0974766	FALSE
chr10	6504188	T	C	chr10_6504188_T_C	0.0124153	0.621797	0.014085	0.633267	0.0097547	0.590477	0.000144352	0.609974	0.000154877	0.622391	0.0751639	0.808941	0.000942991	0.759366	0.00105037	0.768901	0.000656407	0.823341	9.92014e-06	0.747876	1.0597e-05	0.758373	0.00238023	0.594958	0.00270734	0.606119	FALSE
chr10	6504826	C	T	chr10_6504826_C_T	0.000505416	0.853465	0.00459313	0.851661	0.00582514	0.881906	3.79916e-06	0.879473	2.70689e-05	0.878146	0.0658907	0.832518	1.73334e-05	0.896913	0.000285193	0.894196	0.000367962	0.891845	1.52888e-07	0.914039	1.649e-06	0.911624	0.000188958	0.822377	0.000925735	0.82055	FALSE
chr10	6516660	T	C	chr10_6516660_T_C	0.0251551	0.457455	0.0251551	0.470776	0.00834393	0.695748	0.000202105	0.534572	0.000202105	0.551016	0.565732	0.244969	0.0141776	0.307594	0.0141776	0.316695	0.00474837	0.372367	0.000114378	0.387387	0.000114378	0.398903	0.00572114	0.394767	0.00572114	0.407057	FALSE
chr10	6519285	C	A	chr10_6519285_C_A	0.00511892	0.5792	0.0172458	0.582214	0.00857245	0.678394	4.1086e-05	0.628304	0.000148492	0.632024	0.316376	0.427043	0.00215973	0.493444	0.00652312	0.496727	0.00271976	0.524263	1.75133e-05	0.543493	5.61679e-05	0.547066	0.00120203	0.481651	0.00440955	0.485245	FALSE
chr10	6530341	T	C	chr10_6530341_T_C	-0.180523	0.0619437	0.180523	0.060225	0.0171186	0.2873	-0.00338605	0.118732	0.00338605	0.116005	0.853466	0.0749592	-0.155236	0.0298626	0.155236	0.0289688	0.0146018	0.11222	-0.00290553	0.070026	0.00290553	0.0679886	-0.0138368	0.198277	0.0138368	0.192546	FALSE
chr10	6530914	C	T	chr10_6530914_C_T	0.00817049	0.6985	0.011319	0.70516	0.00639663	0.836148	6.71792e-05	0.751799	8.4282e-05	0.758661	0.732945	0.159391	0.00608678	0.430555	0.00838423	0.435257	0.00470477	0.375308	5.01971e-05	0.526656	6.27052e-05	0.532036	0.00116074	0.719006	0.00166886	0.725137	FALSE
chr10	6530952	T	G	chr10_6530952_T_G	-0.0102137	0.612629	0.0153733	0.605353	0.0100621	0.572973	-0.000138178	0.594767	0.000178511	0.586806	0.705183	0.174332	-0.00738318	0.390755	0.0109332	0.384132	0.00713245	0.267703	-9.95491e-05	0.424035	0.0001273	0.416647	-0.00164028	0.628628	0.00252949	0.62144	FALSE
chr10	6543452	G	A	chr10_6543452_G_A	-0.0486312	0.295989	0.0486312	0.287037	0.0212531	0.204815	-0.00116301	0.246563	0.00116301	0.240287	0.874873	0.057025	-0.0421139	0.141793	0.0421139	0.137515	0.0184807	0.0773858	-0.00100221	0.14416	0.00100221	0.140084	-0.00329644	0.566985	0.00329644	0.552438	FALSE
chr10	6558306	C	T	chr10_6558306_C_T	-0.00651063	0.69314	0.0116006	0.687947	0.0127539	0.439589	-0.000123149	0.618449	0.000168508	0.613713	0.582924	0.231085	-0.00302103	0.470586	0.00612183	0.467574	0.00728054	0.261942	-5.85305e-05	0.454157	8.65094e-05	0.450582	-0.00160376	0.624922	0.00264223	0.620199	FALSE
chr10	6558871	C	T	chr10_6558871_C_T	0.00494218	0.700013	0.00996184	0.706949	0.00524692	0.918759	2.10377e-05	0.807654	4.59738e-05	0.815001	0.513278	0.271559	0.00237546	0.512096	0.0053267	0.516117	0.00262739	0.53044	9.9139e-06	0.642066	2.43538e-05	0.647135	0.00131953	0.627457	0.00245963	0.633855	FALSE
chr10	6558949	G	C	chr10_6558949_G_C	0.0974871	0.126705	0.0974871	0.130135	0.018423	0.254563	0.00197159	0.156163	0.00197159	0.159868	0.465038	0.30244	0.0483441	0.116786	0.0483441	0.120838	0.00889279	0.21665	0.00100256	0.136326	0.00100256	0.140281	0.0235642	0.0929344	0.0235642	0.0956717	FALSE
chr10	6593084	G	A	chr10_6593084_G_A	-0.0851982	0.154598	0.0851982	0.150704	0.016857	0.293597	-0.00156819	0.189663	0.00156819	0.185199	0.373182	0.370928	-0.0318611	0.177109	0.0318611	0.171635	0.0062885	0.299581	-0.000586353	0.19025	0.000586353	0.184961	-0.0219271	0.106715	0.0219271	0.104122	FALSE
chr10	6593425	G	A	chr10_6593425_G_A	-0.0100257	0.731519	0.0100257	0.716072	0.00994671	0.586813	-0.000100416	0.715296	0.000100416	0.69819	0.151754	0.660028	-0.00163881	0.725095	0.00163881	0.710708	0.00153714	0.667137	-1.66667e-05	0.71658	1.66667e-05	0.701525	-0.0025422	0.637436	0.0025422	0.622279	FALSE
chr10	6612823	G	A	chr10_6612823_G_A	0.00963918	0.702612	0.00963918	0.717878	0.00661266	0.827762	6.41134e-05	0.741646	6.41134e-05	0.758627	0.287918	0.463161	0.00286281	0.593364	0.00286281	0.606312	0.00193262	0.619579	1.93908e-05	0.649979	1.93908e-05	0.664915	0.00244851	0.600983	0.00244851	0.615902	FALSE
chr10	6635805	T	C	chr10_6635805_T_C	-0.0159053	0.615151	0.0159053	0.600976	0.00704148	0.783011	-0.000113231	0.685275	0.000113231	0.667992	0.378889	0.366525	-0.00577485	0.492662	0.00577485	0.480495	0.00276546	0.52235	-4.25667e-05	0.567139	4.25667e-05	0.553111	-0.00405862	0.511311	0.00405862	0.498193	FALSE
chr10	6636214	T	G	chr10_6636214_T_G	-0.00898047	0.687439	0.0119364	0.678265	0.0122959	0.455399	-0.000112187	0.624185	0.000146497	0.615074	0.340265	0.401837	-0.00261072	0.561536	0.00389536	0.554421	0.00416455	0.406233	-3.2773e-05	0.535617	4.76837e-05	0.52809	-0.00217222	0.592472	0.00295981	0.583714	FALSE
chr10	6643114	G	A	chr10_6643114_G_A	-0.224926	0.0456154	0.224926	0.0441105	0.0369568	0.0716932	-0.00962218	0.0523441	0.00962218	0.050882	0.37574	0.376395	-0.0963324	0.0706392	0.0963324	0.068016	0.0144979	0.122165	-0.00437046	0.062535	0.00437046	0.0611818	-0.0560983	0.0303571	0.0560983	0.0291821	FALSE
chr10	6643116	G	A	chr10_6643116_G_A	-0.0555737	0.320763	0.0559436	0.314303	0.0300312	0.105584	-0.0019391	0.246481	0.00195038	0.242504	0.376407	0.375838	-0.0165464	0.330602	0.0166717	0.322964	0.0109127	0.167155	-0.000542554	0.245886	0.000546374	0.240162	-0.013732	0.259609	0.0137923	0.254078	FALSE
chr10	6666134	G	A	chr10_6666134_G_A	-0.17436	0.0515851	0.17436	0.0505295	0.030812	0.100395	-0.00538235	0.063191	0.00538235	0.06227	0.710224	0.164135	-0.123903	0.0336637	0.123903	0.0328617	0.0219925	0.0559497	-0.00384221	0.0436047	0.00384221	0.0428401	-0.0292059	0.0692219	0.0292059	0.0673025	TRUE
chr10	6666140	C	T	chr10_6666140_C_T	-0.143069	0.0724186	0.143069	0.0705886	0.0253754	0.14842	-0.00378718	0.090891	0.00378718	0.0894387	0.708563	0.165271	-0.101498	0.0462961	0.101498	0.0451551	0.0180769	0.0801147	-0.00269476	0.0622002	0.00269476	0.061218	-0.0240453	0.0941817	0.0240453	0.091651	FALSE
chr10	6666331	T	C	chr10_6666331_T_C	0.00163733	0.684979	0.0115688	0.682281	0.00401212	0.986986	1.52742e-05	0.814994	5.02435e-05	0.811846	0.661737	0.192902	0.000852751	0.441364	0.00761156	0.438224	0.00265116	0.528752	9.16859e-06	0.605451	3.29866e-05	0.602131	0.000350922	0.653119	0.00218969	0.65111	FALSE
chr10	6678313	G	A	chr10_6678313_G_A	-0.00692718	0.586951	0.0169436	0.583079	0.0165307	0.297527	-0.000130107	0.483758	0.000281776	0.480772	0.565473	0.244827	-0.0038548	0.388842	0.00951497	0.386566	0.009445	0.198414	-7.42726e-05	0.351374	0.000160301	0.349022	-0.0015593	0.508415	0.00389984	0.504688	FALSE
chr10	6678645	T	C	chr10_6678645_T_C	0.00591594	0.805388	0.00624511	0.814284	0.00690099	0.804914	3.85785e-05	0.829286	4.11077e-05	0.838906	0.648389	0.202265	0.00371601	0.56319	0.00393256	0.571848	0.00448266	0.386322	2.42853e-05	0.626408	2.59492e-05	0.635907	0.00116392	0.766737	0.00124014	0.776197	FALSE
chr10	6678792	A	C	chr10_6678792_A_C	0.035521	0.354752	0.035521	0.366038	0.0132786	0.419873	0.000532504	0.360624	0.000532504	0.37155	0.646455	0.202261	0.0229418	0.218437	0.0229418	0.225585	0.00866552	0.220623	0.000345834	0.248569	0.000345834	0.256023	0.00711212	0.334383	0.00711212	0.345612	FALSE
chr10	6678837	G	A	chr10_6678837_G_A	-0.0131452	0.455358	0.025825	0.445972	0.0097064	0.601977	-0.000153475	0.495619	0.000255393	0.485598	0.6299	0.210393	-0.00807446	0.280138	0.0160523	0.274596	0.00609567	0.305785	-9.40149e-05	0.341427	0.000158139	0.334349	-0.0028963	0.417914	0.00534798	0.409463	FALSE
chr10	6678978	T	G	chr10_6678978_T_G	-0.00770181	0.768968	0.00790974	0.757127	0.00619828	0.853769	-4.6039e-05	0.81949	4.75871e-05	0.806992	0.533436	0.261134	-0.00416545	0.554769	0.00427313	0.544502	0.00336942	0.467338	-2.55075e-05	0.641893	2.63092e-05	0.63035	-0.00181812	0.699349	0.00187846	0.687563	FALSE
chr10	6679089	G	A	chr10_6679089_G_A	-0.0271327	0.464076	0.0271327	0.452231	0.0154433	0.330692	-0.000467698	0.424145	0.000467698	0.413329	0.511117	0.274081	-0.0150651	0.340372	0.0150651	0.331333	0.0080442	0.238928	-0.000261535	0.333174	0.000261535	0.324245	-0.0061451	0.403604	0.0061451	0.392759	FALSE
chr10	6913183	G	T	chr10_6913183_G_T	0.185807	0.0458854	0.185807	0.0467639	0.0332903	0.0883814	0.00651984	0.055872	0.00651984	0.0566625	0.347903	0.39619	0.0667604	0.0792941	0.0667604	0.0819954	0.0119124	0.152542	0.0023642	0.0697903	0.0023642	0.0716	0.0472188	0.0302135	0.0472188	0.0310167	FALSE
chr10	6918371	A	C	chr10_6918371_A_C	0.0173798	0.55488	0.0173798	0.570068	0.00894686	0.651081	0.000146082	0.592817	0.000146082	0.609788	0.588569	0.232724	0.0103131	0.361008	0.0103131	0.370934	0.00526465	0.345744	8.67673e-05	0.421667	8.67673e-05	0.433802	0.00390936	0.493373	0.00390936	0.507879	FALSE
chr10	6918372	G	A	chr10_6918372_G_A	0.00804466	0.660032	0.0119076	0.670446	0.0079067	0.722018	8.39963e-05	0.682507	0.000100937	0.694315	0.58683	0.233644	0.00490355	0.430328	0.00709138	0.437259	0.00468661	0.380167	5.10682e-05	0.492275	6.06626e-05	0.501357	0.00169586	0.601634	0.00256602	0.611742	FALSE
chr10	6918486	C	A	chr10_6918486_C_A	0.0317851	0.352244	0.0385972	0.35547	0.0218745	0.186933	0.000696536	0.298895	0.000854354	0.30039	0.626541	0.213312	0.0204054	0.236824	0.0246705	0.239385	0.0137522	0.119931	0.000448929	0.216509	0.000547795	0.217909	0.00659447	0.330424	0.00790289	0.33364	FALSE
chr10	6918487	C	T	chr10_6918487_C_T	-0.0656162	0.211041	0.0656162	0.204328	0.0243195	0.154891	-0.00160286	0.17543	0.00160286	0.171529	0.619109	0.217165	-0.0405947	0.142199	0.0405947	0.13723	0.0151052	0.103838	-0.00099506	0.129292	0.00099506	0.125876	-0.0136351	0.188269	0.0136351	0.182156	FALSE
chr10	6918489	A	G	chr10_6918489_A_G	0.00276519	0.374645	0.0335749	0.379073	0.027004	0.132648	-6.60056e-05	0.252503	0.000929269	0.255428	0.622623	0.215693	0.00121034	0.234592	0.0209295	0.237421	0.0168298	0.0898943	-5.64837e-05	0.180914	0.000580301	0.182407	0.00111469	0.336055	0.00701844	0.339944	FALSE
chr10	6918551	A	G	chr10_6918551_A_G	-0.0178855	0.374268	0.0379316	0.367139	0.0197856	0.22279	-0.000376267	0.309154	0.000769504	0.303082	0.612165	0.220967	-0.0109873	0.240555	0.0234887	0.235776	0.0120952	0.145013	-0.000231058	0.22134	0.000476294	0.21662	-0.00394589	0.34062	0.00774727	0.334124	FALSE
chr10	6918650	A	G	chr10_6918650_A_G	0.00654773	0.756191	0.00822009	0.761674	0.0113456	0.504958	8.26682e-05	0.709354	9.81266e-05	0.716137	0.579826	0.238026	0.00379984	0.5378	0.00478161	0.542719	0.00658098	0.287009	4.80952e-05	0.532824	5.71696e-05	0.537597	0.00132112	0.696152	0.00182289	0.701699	FALSE
chr10	6919783	A	G	chr10_6919783_A_G	-0.00747538	0.723278	0.0106083	0.716304	0.00798832	0.721437	-6.60594e-05	0.744573	8.91386e-05	0.737434	0.639426	0.204435	-0.00437615	0.482643	0.00656687	0.478388	0.00507114	0.35397	-3.86869e-05	0.539593	5.47913e-05	0.53434	-0.0016244	0.680403	0.00215158	0.672859	FALSE
chr10	6919969	G	C	chr10_6919969_G_C	0.00464679	0.59899	0.0149072	0.604067	0.0152774	0.335926	9.20729e-05	0.502448	0.000242345	0.506416	0.764419	0.137257	0.00361334	0.338705	0.0115384	0.342042	0.0117727	0.150448	7.30493e-05	0.320778	0.000189088	0.323542	0.000678025	0.684017	0.00184353	0.689509	FALSE
chr10	6920091	T	G	chr10_6920091_T_G	0.134872	0.0788646	0.134872	0.0812051	0.0381624	0.0655548	0.00525671	0.0664094	0.00525671	0.0675838	0.816449	0.101149	0.111437	0.0403306	0.111437	0.0415215	0.0312893	0.0282781	0.00436223	0.0403039	0.00436223	0.0410215	0.0126649	0.187617	0.0126649	0.193635	TRUE
chr10	6927906	C	T	chr10_6927906_C_T	-1.64009e-05	0.706053	0.010934	0.699845	0.0176051	0.276775	-3.77467e-05	0.60328	0.000157977	0.594063	0.849523	0.080967	0.000113211	0.415106	0.0093013	0.409088	0.0149619	0.108045	-3.04741e-05	0.377337	0.000134151	0.370527	-0.000109564	0.831603	0.00088445	0.823964	FALSE
chr10	6928019	T	C	chr10_6928019_T_C	0.00760855	0.74403	0.00805037	0.753206	0.00523098	0.930749	3.54095e-05	0.83489	3.76387e-05	0.843902	0.85525	0.0762839	0.00660601	0.469071	0.00697874	0.475679	0.00446173	0.391494	3.07371e-05	0.606064	3.26178e-05	0.614107	0.000581165	0.862722	0.000619274	0.87066	FALSE
chr10	6928230	G	A	chr10_6928230_G_A	-0.0414332	0.325812	0.0414332	0.315251	0.011776	0.481891	-0.000518361	0.367002	0.000518361	0.356376	0.801018	0.115268	-0.0332762	0.16831	0.0332762	0.163102	0.00945881	0.199315	-0.000416759	0.225783	0.000416759	0.219434	-0.00440161	0.482241	0.00440161	0.468435	FALSE
chr10	6928607	C	G	chr10_6928607_C_G	-0.0188581	0.57143	0.0188581	0.556919	0.0124273	0.453627	-0.000263571	0.536073	0.000263571	0.522186	0.608033	0.221622	-0.0109628	0.381462	0.0109628	0.370884	0.00761674	0.253534	-0.00015644	0.390725	0.00015644	0.379274	-0.00388237	0.525129	0.00388237	0.511275	FALSE
chr10	6928826	T	C	chr10_6928826_T_C	0.0295696	0.389522	0.0317088	0.398264	0.0133535	0.410534	0.000424961	0.386506	0.000448227	0.394585	0.502423	0.282418	0.0140884	0.289867	0.0153734	0.295907	0.00681168	0.278784	0.000210564	0.302455	0.000224541	0.308747	0.00714388	0.322956	0.00755355	0.331532	FALSE
chr10	6958359	C	T	chr10_6958359_C_T	-0.0443026	0.329853	0.045542	0.322717	0.011903	0.478302	-0.000565655	0.382927	0.000580043	0.375133	0.344243	0.400295	-0.014446	0.335657	0.0148674	0.328527	0.00413718	0.413886	-0.000189694	0.363063	0.000194586	0.355656	-0.0111517	0.255413	0.0114216	0.249794	FALSE
chr10	6958802	G	T	chr10_6958802_G_T	-0.0345082	0.377739	0.0345082	0.367054	0.0144587	0.36849	-0.000544691	0.362896	0.000544691	0.352762	0.514607	0.27393	-0.0189309	0.266663	0.0189309	0.259138	0.00760669	0.256497	-0.000305154	0.279853	0.000305154	0.27244	-0.00776474	0.3222	0.00776474	0.311824	FALSE
chr10	6973852	G	A	chr10_6973852_G_A	-0.0106958	0.657329	0.0130909	0.646725	0.00921902	0.634529	-0.000102456	0.653998	0.00012451	0.641691	0.718662	0.16665	-0.00744961	0.390806	0.00923551	0.383503	0.00659204	0.286101	-7.09749e-05	0.43943	8.742e-05	0.430863	-0.00183877	0.66665	0.00216905	0.655583	FALSE
chr10	6973882	T	A	chr10_6973882_T_A	-0.00836793	0.763137	0.0087439	0.751527	0.00427431	0.978767	-3.31215e-05	0.874225	3.52382e-05	0.861972	0.71857	0.166897	-0.00591389	0.50373	0.00617401	0.494213	0.00305778	0.490125	-2.33323e-05	0.656979	2.47968e-05	0.646778	-0.00139257	0.763297	0.00144338	0.751386	FALSE
chr10	6973974	T	C	chr10_6973974_T_C	0.0119404	0.617353	0.0138068	0.628828	0.0133936	0.409081	0.000132011	0.574127	0.000167412	0.585177	0.707427	0.172553	0.00854866	0.381471	0.00984459	0.388054	0.009378	0.199945	9.3343e-05	0.386063	0.000117923	0.393658	0.00185147	0.640658	0.00222621	0.650904	FALSE
chr10	6974102	A	G	chr10_6974102_A_G	-0.103598	0.0717805	0.162644	0.0707827	0.0257225	0.141021	-0.00327896	0.0932343	0.00451833	0.0919677	0.698915	0.175504	-0.0687258	0.0466011	0.114598	0.0459385	0.0179244	0.0791561	-0.00220809	0.0643248	0.00317096	0.0632555	-0.022197	0.0851375	0.029479	0.0839164	FALSE
chr10	7046316	G	A	chr10_7046316_G_A	-0.0515228	0.258949	0.0515228	0.251019	0.0138809	0.392903	-0.000746255	0.291335	0.000746255	0.282962	0.439573	0.319481	-0.0225901	0.225533	0.0225901	0.21854	0.00623569	0.304661	-0.0003341	0.250246	0.0003341	0.242604	-0.0128079	0.197759	0.0128079	0.190997	FALSE
chr10	7046969	G	A	chr10_7046969_G_A	-0.00563463	0.72852	0.00956211	0.72266	0.00539679	0.902546	-3.45785e-05	0.809991	5.41698e-05	0.804046	0.420814	0.332493	-0.00222321	0.564886	0.00400688	0.560636	0.00223613	0.571234	-1.3495e-05	0.668292	2.23514e-05	0.662961	-0.00147991	0.638361	0.0024898	0.633009	FALSE
chr10	7047054	A	G	chr10_7047054_A_G	-0.0212725	0.525453	0.0231138	0.518817	0.00982909	0.588699	-0.000229921	0.571937	0.000240976	0.564876	0.372547	0.37125	-0.00768535	0.463334	0.00833864	0.457893	0.00373948	0.444219	-8.36147e-05	0.50292	8.76677e-05	0.497017	-0.00531781	0.434175	0.00582594	0.428636	FALSE
chr10	7121232	A	G	chr10_7121232_A_G	0.0362046	0.343024	0.0362046	0.353963	0.0105748	0.546896	0.000400799	0.388939	0.000400799	0.401631	0.745793	0.145144	0.0267273	0.188695	0.0267273	0.194697	0.00784529	0.241617	0.000294975	0.248416	0.000294975	0.257045	0.00534163	0.406441	0.00534163	0.418064	FALSE
chr10	7121603	A	G	chr10_7121603_A_G	0.0238897	0.474015	0.0238897	0.487265	0.00995852	0.586188	0.000241956	0.504242	0.000241956	0.519102	0.698325	0.1736	0.0159827	0.283178	0.0159827	0.292331	0.0069244	0.273034	0.000160908	0.338847	0.000160908	0.349206	0.00422853	0.477944	0.00422853	0.49159	FALSE
chr10	7121731	G	A	chr10_7121731_G_A	-0.00775465	0.764595	0.00853781	0.752778	0.00523822	0.924545	-4.26175e-05	0.831775	4.59497e-05	0.819378	0.636777	0.206371	-0.00480737	0.516076	0.00535393	0.507156	0.00334904	0.464795	-2.68602e-05	0.629926	2.91857e-05	0.61898	-0.00159423	0.725483	0.00174032	0.714191	FALSE
chr10	7233469	G	C	chr10_7233469_G_C	-0.000783732	0.819003	0.00617278	0.809887	0.00809143	0.710221	1.48877e-05	0.806355	6.19174e-05	0.798058	0.245172	0.509951	-0.000121112	0.718203	0.00173341	0.70923	0.00208742	0.603787	4.99327e-06	0.730719	1.79853e-05	0.722387	-0.000241358	0.745745	0.00152754	0.736965	FALSE
chr10	7233544	T	C	chr10_7233544_T_C	0.156764	0.0647246	0.156764	0.0663055	0.0317328	0.110056	0.00606529	0.0743387	0.00606529	0.075547	0.299755	0.443594	0.0519513	0.113178	0.0519513	0.117074	0.0107091	0.190272	0.00220365	0.0966892	0.00220365	0.0988589	0.0397463	0.0430163	0.0397463	0.0441937	FALSE
chr10	7233660	T	C	chr10_7233660_T_C	0.0367416	0.362817	0.0367416	0.373826	0.0170317	0.28219	0.000602616	0.331584	0.000602616	0.341557	0.265151	0.484619	0.0107608	0.38054	0.0107608	0.390833	0.00455021	0.387148	0.000177896	0.34658	0.000177896	0.357014	0.00903822	0.284011	0.00903822	0.293305	FALSE
chr10	7237820	G	A	chr10_7237820_G_A	0.00307796	0.566152	0.0187562	0.562881	0.0106819	0.546477	-2.49715e-05	0.568519	0.000204843	0.564547	0.117438	0.724485	0.000196817	0.670509	0.00205928	0.666615	0.00125315	0.714457	-4.74981e-06	0.655967	2.29551e-05	0.651034	0.000520825	0.498749	0.00411579	0.495427	FALSE
chr10	7237889	A	C	chr10_7237889_A_C	-0.103907	0.128942	0.103907	0.125057	0.0235435	0.172983	-0.00280453	0.13642	0.00280453	0.133019	0.131211	0.698096	-0.0144463	0.326854	0.0144463	0.317392	0.00323397	0.488357	-0.000409475	0.257512	0.000409475	0.24964	-0.0237722	0.101952	0.0237722	0.0987609	FALSE
chr10	7239505	C	T	chr10_7239505_C_T	-0.370731	0.0169443	0.370731	0.0161035	0.0320682	0.0951817	-0.0128923	0.0358798	0.0128923	0.0351321	0.698744	0.165383	-0.27608	0.0114403	0.27608	0.0110787	0.022488	0.0548632	-0.00951609	0.0254266	0.00951609	0.0247683	-0.0572987	0.0258264	0.0572987	0.0247838	TRUE
chr10	7239698	T	C	chr10_7239698_T_C	-0.005206	0.712319	0.0103601	0.705641	0.00694872	0.795058	-3.6942e-05	0.755507	6.85328e-05	0.747889	0.613651	0.21287	-0.00316027	0.466573	0.00603423	0.461495	0.00440088	0.398511	-2.347e-05	0.547169	4.10852e-05	0.540929	-0.000908268	0.667345	0.00214364	0.660754	FALSE
chr10	7243670	A	G	chr10_7243670_A_G	0.0272419	0.414221	0.0343876	0.421142	0.0168474	0.308468	0.000708668	0.373327	0.000818249	0.378887	0.649121	0.202418	0.0173892	0.269535	0.022324	0.274642	0.0110225	0.169253	0.000455918	0.263544	0.000531594	0.267911	0.00574972	0.393208	0.00696286	0.400341	FALSE
chr10	7251932	A	G	chr10_7251932_A_G	-0.010234	0.758519	0.0103926	0.747786	0.0156187	0.333513	-0.000228305	0.68023	0.000230942	0.670258	0.49943	0.28085	-0.00431572	0.633188	0.00439599	0.623495	0.00757684	0.251455	-9.51796e-05	0.572668	9.65141e-05	0.563458	-0.00270893	0.67654	0.00275021	0.665774	FALSE
chr10	7252022	G	T	chr10_7252022_G_T	-0.0185923	0.47384	0.0252876	0.463839	0.0165217	0.295979	-0.000332535	0.397086	0.000436959	0.389767	0.554758	0.248903	-0.0100508	0.320931	0.0137016	0.314028	0.00910777	0.20549	-0.000179562	0.297092	0.000236503	0.291141	-0.00446989	0.401124	0.00586087	0.392404	FALSE
chr10	7252311	C	T	chr10_7252311_C_T	0.237192	0.0475499	0.237192	0.0492838	0.0308595	0.106291	0.00960716	0.0648959	0.00960716	0.0666114	0.665803	0.189749	0.158673	0.0342268	0.158673	0.0357621	0.0207897	0.0655264	0.00649771	0.0464558	0.00649771	0.047776	0.0464884	0.0488624	0.0464884	0.0505149	TRUE
chr10	7259170	G	A	chr10_7259170_G_A	-0.123865	0.0943536	0.123865	0.0922695	0.025445	0.143561	-0.0031912	0.105403	0.0031912	0.103775	0.746452	0.143455	-0.0943516	0.0547187	0.0943516	0.0534861	0.0189675	0.0720269	-0.00242932	0.0689044	0.00242932	0.0677419	-0.0172603	0.143269	0.0172603	0.138688	FALSE
chr10	7259495	T	C	chr10_7259495_T_C	0.0104933	0.683067	0.0111543	0.693989	0.00968063	0.603521	0.000100794	0.67912	0.000107175	0.691367	0.654707	0.196872	0.00701575	0.445903	0.00741641	0.454738	0.00626405	0.29945	6.68633e-05	0.482574	7.07316e-05	0.492501	0.00188164	0.665701	0.00203725	0.676124	FALSE
chr10	7259629	C	T	chr10_7259629_C_T	-0.000624358	0.793566	0.00674974	0.801206	0.00801059	0.708655	2.58017e-06	0.800084	5.72133e-05	0.808338	0.54105	0.257509	-0.000565345	0.601139	0.00378169	0.607646	0.00428672	0.404726	-3.35846e-07	0.636631	3.18704e-05	0.644024	-8.89214e-05	0.742473	0.00147991	0.749725	FALSE
chr10	7259858	A	C	chr10_7259858_A_C	-0.0825124	0.159555	0.0825124	0.154707	0.0250386	0.159512	-0.00229223	0.147885	0.00229223	0.144189	0.351019	0.390197	-0.0292522	0.18597	0.0292522	0.180387	0.00888334	0.214892	-0.000819019	0.157661	0.000819019	0.15361	-0.0211855	0.113645	0.0211855	0.110092	FALSE
chr10	7259867	T	C	chr10_7259867_T_C	0.0991206	0.125989	0.112861	0.127863	0.0249439	0.180771	0.00419083	0.136627	0.00428063	0.137843	0.380107	0.364669	0.0398989	0.142212	0.0444494	0.145157	0.00979374	0.209231	0.0016875	0.136753	0.00171724	0.138369	0.0254109	0.0871658	0.0288629	0.0889187	FALSE
chr10	7260037	A	G	chr10_7260037_A_G	-0.00162646	0.363991	0.0421269	0.367756	0.0116703	0.499228	-0.000225086	0.40525	0.000664321	0.411098	0.365807	0.376879	-0.00102358	0.339065	0.0154629	0.343138	0.00431219	0.407222	-8.90332e-05	0.36493	0.000246099	0.369952	-0.000701844	0.286586	0.0106515	0.290345	FALSE
chr10	7260183	G	C	chr10_7260183_G_C	0.00757595	0.766144	0.00764375	0.779448	0.013208	0.419564	8.93248e-05	0.712224	9.06555e-05	0.724349	0.418672	0.33519	0.00319057	0.608045	0.00322264	0.61666	0.00560585	0.329454	3.7652e-05	0.585927	3.82816e-05	0.596026	0.00204837	0.66385	0.00206107	0.676908	FALSE
chr10	7260239	C	G	chr10_7260239_C_G	-0.00225815	0.426477	0.0300577	0.426443	0.0106159	0.548118	3.92835e-05	0.456887	0.000349225	0.455895	0.431964	0.325801	4.14625e-05	0.331624	0.0133994	0.331824	0.00464069	0.380895	2.9791e-05	0.370119	0.000157924	0.370282	-0.000327104	0.339431	0.00754244	0.339444	FALSE
chr10	7260352	C	A	chr10_7260352_C_A	-0.0031763	0.800569	0.00645965	0.797537	0.00537963	0.926361	-1.47966e-05	0.861979	3.21671e-05	0.859083	0.461467	0.30552	-0.00133293	0.599398	0.00296969	0.597667	0.00247827	0.545841	-6.24628e-06	0.693439	1.48218e-05	0.691317	-0.000741541	0.717118	0.00162123	0.714398	FALSE
chr10	7260528	C	T	chr10_7260528_C_T	0.0103122	0.646565	0.0128916	0.654595	0.0108206	0.535623	0.000109955	0.637455	0.000134302	0.645843	0.501183	0.281054	0.00537802	0.46476	0.00676338	0.470104	0.00541953	0.339929	5.75197e-05	0.484847	7.05962e-05	0.491337	0.00254855	0.564986	0.00319323	0.572956	FALSE
chr10	7269030	T	C	chr10_7269030_T_C	-0.00285571	0.816424	0.00613913	0.812744	0.0086311	0.671267	-2.52674e-05	0.809181	5.05287e-05	0.804702	0.285025	0.460596	-0.000516371	0.693995	0.00172391	0.691314	0.00242662	0.551021	-4.73914e-06	0.709009	1.38941e-05	0.706035	-0.000716134	0.718714	0.00163393	0.714701	FALSE
chr10	7269040	C	G	chr10_7269040_C_G	-0.0267134	0.457357	0.0267134	0.444432	0.00943295	0.620898	-0.000258748	0.507154	0.000258748	0.491704	0.293285	0.451211	-0.00818815	0.423976	0.00818815	0.413087	0.00281442	0.515242	-8.06254e-05	0.464589	8.06254e-05	0.451743	-0.00697715	0.353414	0.00697715	0.342246	FALSE
chr10	7269176	G	T	chr10_7269176_G_T	0.0234278	0.458833	0.0234278	0.472895	0.0127135	0.435095	0.000298633	0.435037	0.000298633	0.449403	0.407355	0.34373	0.00989944	0.358956	0.00989944	0.369488	0.0051808	0.350339	0.000126058	0.361048	0.000126058	0.372201	0.00605618	0.360732	0.00605618	0.373396	FALSE
chr10	7269920	T	C	chr10_7269920_T_C	-0.0118622	0.61025	0.0158879	0.603669	0.00627203	0.84562	-7.99636e-05	0.702875	0.000108162	0.695888	0.477331	0.292383	-0.00605219	0.441988	0.00772451	0.436753	0.00292863	0.500487	-4.01085e-05	0.546279	5.18226e-05	0.539799	-0.00296457	0.525264	0.00402528	0.518892	FALSE
chr10	7297102	C	T	chr10_7297102_C_T	0.0082193	0.66946	0.0116317	0.680566	0.00570479	0.879847	5.09088e-05	0.74633	7.67852e-05	0.757915	0.520185	0.273002	0.00531956	0.475523	0.00639855	0.484532	0.00289125	0.507973	3.3906e-05	0.579736	4.2088e-05	0.59004	0.00184671	0.593571	0.00272004	0.604072	FALSE
chr10	7297350	G	A	chr10_7297350_G_A	0.00346946	0.420805	0.0305017	0.419362	0.00882257	0.660629	4.83604e-05	0.492071	0.000295078	0.489671	0.490511	0.291178	0.00177109	0.305406	0.0161028	0.304075	0.00434294	0.400403	2.46824e-05	0.379062	0.000156331	0.377113	0.00101624	0.35409	0.00712641	0.352554	FALSE
chr10	7318350	C	G	chr10_7318350_C_G	0.000601839	0.138175	0.0915155	0.137178	0.0186662	0.254258	0.000393856	0.167632	0.0018611	0.166607	0.427707	0.33036	0.00132007	0.144214	0.0378666	0.143151	0.00800062	0.240563	0.000184305	0.157717	0.000765204	0.155901	0.00109087	0.0986355	0.0237023	0.0975546	FALSE
chr10	7383445	G	A	chr10_7383445_G_A	-0.0206572	0.445984	0.0299124	0.43867	0.0171541	0.284295	-0.000422715	0.388457	0.000525093	0.381665	0.720992	0.161552	-0.0153925	0.258387	0.0217993	0.252867	0.0124725	0.140466	-0.000314933	0.253848	0.000385803	0.248894	-0.0027915	0.493652	0.0043762	0.485928	FALSE
chr10	7383602	T	C	chr10_7383602_T_C	0.159058	0.0804897	0.159058	0.083146	0.0208227	0.214702	0.00411171	0.114984	0.00411171	0.117762	0.716654	0.161617	0.119092	0.0478653	0.119092	0.0495616	0.0152055	0.109543	0.00309526	0.0762715	0.00309526	0.0784859	0.0224717	0.11386	0.0224717	0.117832	FALSE
chr10	7395286	A	G	chr10_7395286_A_G	-0.0190853	0.561975	0.0190853	0.546893	0.0109068	0.527037	-0.000217579	0.549867	0.000217579	0.534063	0.312424	0.431597	-0.00559456	0.494784	0.00559456	0.4827	0.00322941	0.476406	-6.16552e-05	0.50197	6.16552e-05	0.488468	-0.00472236	0.463699	0.00472236	0.449968	FALSE
chr10	7416948	C	T	chr10_7416948_C_T	-0.00787246	0.785046	0.00787246	0.769648	0.00644576	0.840193	-5.2973e-05	0.818675	5.2973e-05	0.802283	0.358167	0.384453	-0.00284645	0.628959	0.00284645	0.615769	0.00229663	0.564745	-1.90588e-05	0.687634	1.90588e-05	0.673445	-0.00205789	0.68198	0.00205789	0.666731	FALSE
chr10	7417616	A	T	chr10_7417616_A_T	0.00218593	0.731071	0.00884426	0.735224	0.00473958	0.956921	7.51573e-06	0.832385	3.89622e-05	0.836603	0.592081	0.231205	0.00117434	0.491414	0.00506422	0.494465	0.00281938	0.514205	4.30767e-06	0.625218	2.23978e-05	0.628942	0.000508122	0.670168	0.00195309	0.674744	FALSE
chr10	7418102	A	G	chr10_7418102_A_G	-0.0442588	0.330992	0.0478832	0.324616	0.0362321	0.0759127	-0.00212327	0.207254	0.00222234	0.204333	0.532218	0.263483	-0.0248178	0.242258	0.0265392	0.236907	0.0195235	0.0718998	-0.00118181	0.163007	0.00122886	0.159961	-0.010488	0.280262	0.0113359	0.273852	FALSE
chr10	7418107	A	C	chr10_7418107_A_C	0.0703753	0.195841	0.0779099	0.199743	0.0265469	0.145088	0.00260138	0.163582	0.00268391	0.165689	0.547398	0.255035	0.0364422	0.1503	0.0411673	0.153031	0.0141618	0.119957	0.00135124	0.131171	0.00140299	0.133283	0.0162551	0.153509	0.0180272	0.157168	FALSE
chr10	7471860	T	C	chr10_7471860_T_C	0.0671395	0.210037	0.0671395	0.21586	0.0201845	0.215522	0.00145494	0.214354	0.00145494	0.2195	0.449339	0.31487	0.0296343	0.199203	0.0296343	0.205754	0.00917501	0.206599	0.000656767	0.192928	0.000656767	0.19861	0.0167013	0.160503	0.0167013	0.165119	FALSE
chr10	7471914	A	G	chr10_7471914_A_G	0.0183646	0.413034	0.0296751	0.419075	0.0148979	0.345996	0.000286738	0.374818	0.000454438	0.380878	0.455211	0.310909	0.00771576	0.312133	0.0139751	0.315997	0.00685185	0.277584	0.00012266	0.303665	0.000215467	0.308072	0.00449847	0.333885	0.00714705	0.339373	FALSE
chr10	7472060	C	G	chr10_7472060_C_G	0.0442102	0.285199	0.0442102	0.294417	0.0146751	0.35875	0.000688993	0.291544	0.000688993	0.299813	0.504283	0.279868	0.022947	0.214995	0.022947	0.221371	0.00749005	0.255128	0.00036137	0.229695	0.00036137	0.237055	0.0107087	0.22322	0.0107087	0.230996	FALSE
chr10	7472471	G	A	chr10_7472471_G_A	9.05496e-05	0.860645	0.00418929	0.866237	0.00728714	0.774438	2.16578e-06	0.860738	3.36207e-05	0.866667	0.416924	0.33763	-2.85136e-05	0.717987	0.00169926	0.722823	0.00303171	0.493259	3.49643e-07	0.743861	1.36128e-05	0.747948	1.58788e-06	0.796994	0.00104959	0.802106	FALSE
chr10	7472556	T	C	chr10_7472556_T_C	-0.0137259	0.644563	0.0137259	0.629314	0.0069107	0.804118	-9.49978e-05	0.70868	9.49978e-05	0.691851	0.380156	0.366419	-0.00500787	0.517763	0.00500787	0.505455	0.0026141	0.531614	-3.44629e-05	0.591377	3.44629e-05	0.576984	-0.00355368	0.539232	0.00355368	0.525322	FALSE
chr10	7472621	T	G	chr10_7472621_T_G	0.00687013	0.784563	0.00702632	0.796921	0.00554724	0.909687	3.80161e-05	0.837347	3.88318e-05	0.85088	0.342838	0.399531	0.00255819	0.661841	0.00261231	0.6723	0.00190223	0.613426	1.41634e-05	0.733613	1.4446e-05	0.745183	0.00191022	0.686258	0.00196738	0.698096	FALSE
chr10	7478915	A	G	chr10_7478915_A_G	-0.0560021	0.245149	0.0560021	0.23745	0.022398	0.183028	-0.00132618	0.206052	0.00132618	0.200326	0.40682	0.347346	-0.0247209	0.224941	0.0247209	0.217577	0.00950144	0.204276	-0.000608952	0.19364	0.000608952	0.18813	-0.0137034	0.183859	0.0137034	0.177649	FALSE
chr10	7484041	G	A	chr10_7484041_G_A	-0.320165	0.0174115	0.320165	0.0169267	0.0460262	0.0470022	-0.0160884	0.0249039	0.0160884	0.0244808	0.652427	0.197177	-0.215521	0.014244	0.215521	0.013785	0.0309645	0.0322211	-0.0110673	0.019229	0.0110673	0.0186911	-0.0623831	0.0183652	0.0623831	0.017813	TRUE
chr10	7484116	T	C	chr10_7484116_T_C	0.125581	0.0849538	0.125581	0.0873273	0.0237842	0.175581	0.00316455	0.106652	0.00316455	0.109071	0.737712	0.150809	0.0908108	0.0505829	0.0908108	0.0524381	0.0175203	0.0873852	0.00229449	0.0709034	0.00229449	0.0725913	0.0198787	0.11961	0.0198787	0.12338	FALSE
chr10	7484357	G	A	chr10_7484357_G_A	0.0129505	0.632456	0.0129505	0.647504	0.00414866	0.970504	4.68911e-05	0.793322	4.68911e-05	0.809401	0.832636	0.0905533	0.0109514	0.354259	0.0109514	0.36489	0.00341446	0.463046	3.94513e-05	0.541379	3.94513e-05	0.555682	0.001075	0.776853	0.001075	0.791914	FALSE
chr10	7484485	T	C	chr10_7484485_T_C	0.0853602	0.149679	0.0853602	0.1542	0.0191741	0.238636	0.00179599	0.171351	0.00179599	0.17576	0.853543	0.07536	0.0733049	0.0717825	0.0733049	0.0748086	0.0164315	0.0929801	0.00155016	0.101642	0.00155016	0.10396	0.00653096	0.351912	0.00653096	0.363554	FALSE
chr10	7484711	T	C	chr10_7484711_T_C	-0.0824297	0.157867	0.0869113	0.155152	0.0136307	0.399581	-0.00109091	0.230763	0.00115756	0.227867	0.849456	0.0795564	-0.0696008	0.0781804	0.0735375	0.0767559	0.011598	0.154301	-0.000921664	0.136537	0.000980215	0.13527	-0.00702002	0.349772	0.00728361	0.34127	FALSE
chr10	7485415	T	A	chr10_7485415_T_A	0.00787636	0.263327	0.052558	0.261831	0.0201581	0.229426	-0.000203053	0.244827	0.00106122	0.243644	0.731681	0.155527	0.00314358	0.150442	0.0376424	0.149337	0.0150492	0.112596	-0.00019968	0.159515	0.000778746	0.158611	0.00312813	0.304886	0.0086603	0.304022	FALSE
chr10	7492188	A	G	chr10_7492188_A_G	0.252129	0.0277035	0.252129	0.0282	0.0503797	0.0371384	0.0137645	0.0283722	0.0137645	0.028732	0.364859	0.378878	0.0937854	0.0518158	0.0937854	0.0534404	0.0182066	0.0802926	0.00505934	0.0378902	0.00505934	0.0385826	0.0646966	0.0171709	0.0646966	0.0175893	TRUE
chr10	7492191	A	G	chr10_7492191_A_G	-0.0441141	0.320027	0.0486336	0.314741	0.0185105	0.265864	-0.00092215	0.301533	0.00103906	0.297859	0.302275	0.440577	-0.0151187	0.329444	0.0161152	0.324429	0.00553966	0.340206	-0.000319595	0.303758	0.000345372	0.299854	-0.011166	0.244076	0.0123251	0.240232	FALSE
chr10	7492220	T	C	chr10_7492220_T_C	0.149125	0.0646542	0.149125	0.0661822	0.032737	0.091574	0.0050364	0.0686936	0.0050364	0.0693605	0.351722	0.390275	0.0526273	0.0995264	0.0526273	0.103127	0.011412	0.15832	0.00176471	0.0819521	0.00176471	0.0841417	0.038179	0.0426633	0.038179	0.0437419	FALSE
chr10	7492286	G	C	chr10_7492286_G_C	0.0103057	0.698669	0.0105455	0.709255	0.00688925	0.80758	7.5215e-05	0.743385	7.65865e-05	0.754976	0.337857	0.403403	0.00359364	0.601613	0.0036718	0.609622	0.00234347	0.562577	2.63513e-05	0.65559	2.67984e-05	0.665083	0.00262794	0.604832	0.00269781	0.615178	FALSE
chr10	7492500	C	A	chr10_7492500_C_A	-0.0731463	0.188732	0.0731463	0.183515	0.0170242	0.289168	-0.00133442	0.215381	0.00133442	0.210114	0.431003	0.326157	-0.0302036	0.184996	0.0302036	0.179867	0.00724766	0.264136	-0.0005467	0.197344	0.0005467	0.191688	-0.0189593	0.134097	0.0189593	0.130284	FALSE
chr10	7508340	G	A	chr10_7508340_G_A	-0.0422436	0.323522	0.0422436	0.314128	0.00895498	0.652732	-0.000361682	0.428786	0.000361682	0.415996	0.63689	0.198952	-0.028736	0.198853	0.028736	0.193427	0.00559544	0.328372	-0.00024351	0.294147	0.00024351	0.285224	-0.00726456	0.340427	0.00726456	0.329892	FALSE
chr10	7585202	G	C	chr10_7585202_G_C	0.0193867	0.578972	0.0247569	0.580312	0.0173042	0.302651	0.000611314	0.529377	0.000690926	0.529294	0.607211	0.223384	0.0111416	0.419801	0.0147911	0.42156	0.0104658	0.186677	0.000354843	0.398217	0.000410199	0.397594	0.00425235	0.544689	0.00516061	0.545679	FALSE
chr10	7666421	G	A	chr10_7666421_G_A	-0.0200497	0.483305	0.0250605	0.476189	0.0167947	0.290588	-0.000332161	0.410189	0.000406927	0.404122	0.598861	0.22908	-0.0114888	0.313545	0.0147493	0.309291	0.0100412	0.183362	-0.000190535	0.293614	0.000239185	0.289454	-0.00451276	0.421288	0.00557029	0.415092	FALSE
chr10	7666992	C	T	chr10_7666992_C_T	-0.0219594	0.396524	0.0336578	0.39034	0.0169822	0.289804	-0.000464253	0.349105	0.000637784	0.343861	0.848718	0.0763862	-0.0198389	0.207115	0.0289861	0.203522	0.0145137	0.113865	-0.000416073	0.213384	0.00055176	0.210139	-0.000951141	0.633087	0.0024501	0.625053	FALSE
chr10	7668293	G	T	chr10_7668293_G_T	0.01043	0.679011	0.0114759	0.690232	0.00816846	0.706394	9.42699e-05	0.702399	0.000103868	0.714594	0.409267	0.342476	0.00415321	0.543216	0.00455192	0.552172	0.00332451	0.469755	3.75189e-05	0.581432	4.11779e-05	0.591479	0.00261683	0.587915	0.00290265	0.598868	FALSE
chr10	7686804	C	T	chr10_7686804_C_T	-0.0034124	0.721513	0.0100328	0.717894	0.00635137	0.844199	-3.02134e-05	0.778801	6.45412e-05	0.77462	0.641736	0.204918	-0.00195038	0.474323	0.00620837	0.472381	0.0040661	0.416401	-1.73494e-05	0.570051	3.94697e-05	0.567373	-0.000773298	0.66516	0.00215475	0.661632	FALSE
chr10	7787475	A	C	chr10_7787475_A_C	0.0164301	0.576528	0.0164301	0.591062	0.0107003	0.537897	0.000184763	0.557089	0.000184763	0.572783	0.744354	0.151183	0.0123745	0.331058	0.0123745	0.3412	0.00793728	0.240273	0.000138979	0.36666	0.000138979	0.377819	0.0022802	0.624966	0.0022802	0.639925	FALSE
chr10	7787796	C	T	chr10_7787796_C_T	-0.0117703	0.652324	0.0137771	0.642332	0.00846988	0.683141	-9.73634e-05	0.675246	0.000112195	0.663734	0.928469	0.018731	-0.0108877	0.339048	0.012752	0.333515	0.00786374	0.242006	-9.00915e-05	0.414602	0.00010387	0.407316	-0.000450958	0.890904	0.000552583	0.882485	FALSE
chr10	7788101	A	T	chr10_7788101_A_T	-0.0387891	0.321731	0.0457785	0.316338	0.0246089	0.15853	-0.00121716	0.253714	0.00136096	0.250948	0.973733	0.00155977	-0.0379253	0.149495	0.044732	0.147142	0.0240179	0.0495218	-0.00119342	0.140633	0.00133347	0.139404	-0.000927323	0.800619	0.0011274	0.789969	FALSE
chr10	7788356	G	C	chr10_7788356_G_C	0.0104537	0.686124	0.0104537	0.700877	0.00684787	0.807617	6.7968e-05	0.735877	6.7968e-05	0.752833	0.962682	0.00386716	0.0100726	0.363655	0.0100726	0.374055	0.00659365	0.28588	6.55182e-05	0.462549	6.55182e-05	0.475933	0.000309637	0.913539	0.000309637	0.928413	FALSE
chr10	7788712	G	C	chr10_7788712_G_C	0.0057799	0.623535	0.0138637	0.626004	0.0159571	0.31899	0.000108691	0.512014	0.000254635	0.515261	0.887659	0.0486503	0.00516928	0.341373	0.0122812	0.343275	0.0141737	0.1172	9.70918e-05	0.317083	0.00022552	0.318798	0.000417613	0.82985	0.000846341	0.831598	FALSE
chr10	7809451	G	A	chr10_7809451_G_A	-0.00690006	0.763493	0.00858003	0.756995	0.0105397	0.551605	-8.00572e-05	0.733454	9.90217e-05	0.726488	0.0898312	0.780143	-0.000847753	0.807801	0.00103344	0.802917	0.00100224	0.761879	-1.00754e-05	0.787226	1.22323e-05	0.781579	-0.00155295	0.71221	0.00192134	0.705949	FALSE
chr10	7818275	C	T	chr10_7818275_C_T	0.101935	0.134509	0.101935	0.137938	0.0312986	0.101601	0.00347691	0.114678	0.00347691	0.117373	0.92697	0.0191268	0.0946546	0.0592146	0.0946546	0.0610636	0.0289536	0.0340407	0.00322101	0.0628354	0.00322101	0.0643213	0.00419518	0.468993	0.00419518	0.483313	FALSE
chr10	7818302	T	C	chr10_7818302_T_C	-0.0478129	0.33018	0.0478129	0.320701	0.0118748	0.478795	-0.000576576	0.387721	0.000576576	0.377223	0.925762	0.020009	-0.0445359	0.159641	0.0445359	0.155155	0.010978	0.166254	-0.000537049	0.228073	0.000537049	0.221612	-0.00191181	0.704241	0.00191181	0.688831	FALSE
chr10	7818475	G	T	chr10_7818475_G_T	0.0492322	0.276771	0.054041	0.282357	0.0188643	0.237692	0.00094261	0.261462	0.00103328	0.265536	0.945671	0.00956021	0.0462753	0.125162	0.0508736	0.128345	0.0178424	0.0792709	0.000886111	0.145875	0.000972812	0.148237	0.00186576	0.6638	0.00200549	0.675568	FALSE
chr10	7819059	G	A	chr10_7819059_G_A	0.0135516	0.624834	0.0135516	0.640059	0.0062707	0.844044	8.83539e-05	0.697293	8.83539e-05	0.714563	0.876401	0.0595839	0.0119261	0.343575	0.0119261	0.353267	0.00549426	0.335427	7.77023e-05	0.455681	7.77023e-05	0.468446	0.000776474	0.826915	0.000776474	0.842094	FALSE
chr10	7950927	T	C	chr10_7950927_T_C	0.00676711	0.720294	0.0102706	0.722802	0.00655334	0.834739	5.38875e-05	0.76621	7.42916e-05	0.768594	0.333603	0.408507	0.00198519	0.614847	0.00321958	0.616147	0.00215504	0.580515	1.55777e-05	0.671771	2.2807e-05	0.672715	0.00167045	0.628954	0.00259142	0.631506	FALSE
chr10	8026897	T	C	chr10_8026897_T_C	0.219606	0.0336769	0.219606	0.0344473	0.0467408	0.0426668	0.0106459	0.0340105	0.0106459	0.0343487	0.730478	0.155884	0.160906	0.0213038	0.160906	0.0220455	0.0343836	0.023383	0.0078491	0.0225894	0.0078491	0.0230935	0.034222	0.0528228	0.034222	0.0541973	TRUE
chr10	8026928	C	G	chr10_8026928_C_G	0.0832217	0.145624	0.0832217	0.150151	0.032744	0.0900043	0.00277375	0.110968	0.00277375	0.113335	0.690882	0.178579	0.0569709	0.089697	0.0569709	0.0926531	0.0223197	0.053815	0.00187672	0.0768956	0.00187672	0.0787052	0.0149594	0.162676	0.0149594	0.167965	FALSE
chr10	8027178	C	G	chr10_8027178_C_G	-0.00713378	0.760832	0.00858822	0.749236	0.00859298	0.67811	-5.40055e-05	0.768551	7.06571e-05	0.755659	0.505626	0.279186	-0.00372927	0.553773	0.00434779	0.543783	0.0043323	0.398408	-2.88932e-05	0.592158	3.59745e-05	0.581853	-0.00172126	0.678781	0.00208648	0.666915	FALSE
chr10	8029090	C	T	chr10_8029090_C_T	0.00226754	0.633351	0.0136831	0.638168	0.0152557	0.341054	6.11861e-05	0.550379	0.000185811	0.555459	0.155033	0.652582	0.00040739	0.654932	0.0021127	0.659825	0.00238884	0.561436	9.53506e-06	0.594365	2.96327e-05	0.59953	0.000514474	0.549561	0.00323293	0.554057	FALSE
chr10	8034715	C	G	chr10_8034715_C_G	-0.0140582	0.607923	0.0164562	0.600931	0.0132225	0.425661	-0.00015093	0.608813	0.000180459	0.600596	0.794822	0.119433	-0.011536	0.36824	0.0133115	0.363352	0.0105631	0.178661	-0.000123916	0.401897	0.000146055	0.396984	-0.00123061	0.732358	0.00158629	0.725218	FALSE
chr10	8035127	T	A	chr10_8035127_T_A	0.0248087	0.403006	0.0314787	0.410312	0.0139658	0.383134	0.000364822	0.395078	0.000455581	0.401587	0.733469	0.156322	0.0188838	0.232901	0.0231295	0.23713	0.0102478	0.179855	0.000277612	0.25741	0.000335383	0.261933	0.00360608	0.451326	0.00485415	0.460255	FALSE
chr10	8046152	A	G	chr10_8046152_A_G	0.257984	0.0260903	0.257984	0.0268991	0.0405257	0.0614688	0.012312	0.0347585	0.012312	0.0356371	0.307725	0.437019	0.0858466	0.0615241	0.0858466	0.0633819	0.0133369	0.138448	0.00439408	0.0509929	0.00439408	0.0521502	0.0667434	0.0164967	0.0667434	0.0170079	FALSE
chr10	8046314	C	T	chr10_8046314_C_T	-0.083432	0.160328	0.083432	0.15527	0.0166764	0.297266	-0.00142022	0.196157	0.00142022	0.191454	0.213083	0.558759	-0.0185692	0.269372	0.0185692	0.261464	0.00363116	0.448518	-0.000322216	0.262079	0.000322216	0.254068	-0.0211029	0.11367	0.0211029	0.110267	FALSE
chr10	8048433	T	C	chr10_8048433_T_C	-0.00904047	0.759858	0.00904047	0.744067	0.00544453	0.895783	-4.35883e-05	0.846191	4.35883e-05	0.830005	0.524882	0.26871	-0.0049539	0.538462	0.0049539	0.52541	0.00284432	0.510551	-2.38818e-05	0.654881	2.38818e-05	0.640444	-0.00196421	0.696559	0.00196421	0.681574	FALSE
chr10	8053812	G	T	chr10_8053812_G_T	-0.000158198	0.820298	0.00574226	0.816336	0.0112144	0.513294	-1.21107e-05	0.787021	5.57796e-05	0.781731	0.949289	0.00808113	-0.000188146	0.500835	0.00542696	0.496594	0.010656	0.171913	-1.18241e-05	0.512537	5.28155e-05	0.5077	-3.17576e-06	0.945478	0.000238182	0.941452	FALSE
chr10	8054236	A	G	chr10_8054236_A_G	-0.0199673	0.542307	0.0199673	0.527409	0.00875995	0.664639	-0.000177344	0.58593	0.000177344	0.569162	0.923831	0.0218754	-0.0185136	0.265099	0.0185136	0.257139	0.00811622	0.234804	-0.000164857	0.348108	0.000164857	0.337709	-0.000778062	0.854899	0.000778062	0.839938	FALSE
chr10	8057058	T	C	chr10_8057058_T_C	-0.184185	0.0492649	0.184185	0.0481151	0.0371758	0.07128	-0.00719538	0.0527045	0.00719538	0.0519776	0.642387	0.203039	-0.118616	0.0375471	0.118616	0.0366269	0.0242821	0.0487773	-0.00470788	0.0401884	0.00470788	0.0394154	-0.0366165	0.0495288	0.0366165	0.0482075	TRUE
chr10	8057214	C	T	chr10_8057214_C_T	0.196007	0.0438185	0.196007	0.0450064	0.0448503	0.0469154	0.00941645	0.0412697	0.00941645	0.0417631	0.658237	0.195249	0.125404	0.0327114	0.125404	0.0337774	0.0292593	0.0325728	0.00601134	0.0308252	0.00601134	0.0313945	0.0399019	0.0448082	0.0399019	0.0462742	TRUE
chr10	8062038	G	A	chr10_8062038_G_A	-0.00353831	0.846404	0.00523781	0.836162	0.00534259	0.91098	-1.48627e-05	0.897221	2.67037e-05	0.887077	0.600888	0.226076	-0.00220116	0.602777	0.00317822	0.594551	0.00322858	0.479526	-9.42545e-06	0.697959	1.62329e-05	0.688936	-0.000770122	0.802993	0.0010877	0.792712	FALSE
chr10	8068103	T	G	chr10_8068103_T_G	-0.0138201	0.600621	0.0162017	0.590201	0.0125381	0.444752	-0.000211645	0.54308	0.000234101	0.533815	0.238948	0.520627	-0.00307903	0.565616	0.00369494	0.558094	0.00292776	0.504218	-4.70706e-05	0.533945	5.28782e-05	0.525594	-0.00350922	0.489488	0.00420789	0.479933	FALSE
chr10	8068692	G	A	chr10_8068692_G_A	0.0134067	0.639249	0.0134067	0.654314	0.00602945	0.87662	8.72431e-05	0.717122	8.72431e-05	0.73423	0.281855	0.464135	0.00384582	0.570169	0.00384582	0.583363	0.00168759	0.641743	2.48226e-05	0.643988	2.48226e-05	0.658793	0.00332185	0.546606	0.00332185	0.561066	FALSE
chr10	8068975	G	A	chr10_8068975_G_A	-0.0267544	0.456484	0.0271667	0.445988	0.0130551	0.42175	-0.00035209	0.459211	0.000357963	0.44833	0.31882	0.423844	-0.00791273	0.43769	0.00806848	0.42844	0.00413528	0.410124	-0.000103036	0.434142	0.000105255	0.424419	-0.00709783	0.356867	0.00720898	0.347554	FALSE
chr10	8072959	A	G	chr10_8072959_A_G	0.0127345	0.644574	0.0129753	0.657314	0.00578692	0.883054	7.57226e-05	0.737549	7.74411e-05	0.75094	0.492151	0.287105	0.00668984	0.46984	0.00678976	0.479584	0.00280374	0.515376	3.95184e-05	0.582365	4.02314e-05	0.593806	0.00305985	0.566596	0.00311701	0.578286	FALSE
chr10	8073069	C	T	chr10_8073069_C_T	-0.0355321	0.366079	0.0355321	0.354456	0.0172294	0.290257	-0.000595731	0.330824	0.000595731	0.320775	0.521243	0.269949	-0.0188378	0.258547	0.0188378	0.251311	0.00874972	0.217875	-0.000304328	0.256244	0.000304328	0.248183	-0.00839036	0.295523	0.00839036	0.285503	FALSE
chr10	8088372	G	T	chr10_8088372_G_T	-0.00869946	0.739847	0.010579	0.736081	0.00697566	0.776757	-0.000115453	0.764277	0.000123822	0.762716	0.555808	0.251016	-0.00456069	0.580394	0.00569308	0.573119	0.00366951	0.449854	-5.98778e-05	0.642306	6.49199e-05	0.634801	-0.00189275	0.697228	0.0022929	0.691277	FALSE
chr10	8088473	T	C	chr10_8088473_T_C	0.00730428	0.631809	0.013634	0.641986	0.00951235	0.615132	5.82988e-05	0.634575	0.000130585	0.645423	0.619777	0.213926	0.0045193	0.418714	0.00816136	0.426507	0.00585597	0.318975	3.59114e-05	0.457131	7.75041e-05	0.465838	0.00136875	0.596267	0.00275021	0.605277	FALSE
chr10	8088824	G	A	chr10_8088824_G_A	-0.141378	0.0753039	0.141378	0.0732208	0.030325	0.105072	-0.00433985	0.0795097	0.00433985	0.078316	0.688955	0.175749	-0.0988408	0.0500246	0.0988408	0.048466	0.0214079	0.0611716	-0.00309691	0.0557972	0.00309691	0.0547821	-0.0234689	0.0961726	0.0234689	0.0930265	FALSE
chr10	8088827	C	A	chr10_8088827_C_A	0.201897	0.0419887	0.201897	0.043199	0.0819846	0.00903141	0.0170186	0.0209117	0.0170186	0.0212011	0.722153	0.158645	0.143126	0.0269578	0.143126	0.0280844	0.0588105	0.00572018	0.0120005	0.0145161	0.0120005	0.0148196	0.0343221	0.0587895	0.0343221	0.0605272	TRUE
chr10	8099982	G	A	chr10_8099982_G_A	-0.0319383	0.394338	0.0319383	0.381348	0.0112239	0.512141	-0.000361188	0.421844	0.000361188	0.408568	0.173878	0.619335	-0.00562196	0.485633	0.00562196	0.473726	0.00195593	0.607868	-6.3714e-05	0.487069	6.3714e-05	0.473739	-0.00772187	0.316521	0.00772187	0.305851	FALSE
chr10	8137076	C	G	chr10_8137076_C_G	-0.00941117	0.739432	0.00979071	0.728775	0.00482801	0.957925	-4.55147e-05	0.832177	4.74563e-05	0.822027	0.697466	0.177342	-0.00677133	0.482691	0.00701573	0.474965	0.00336904	0.463617	-3.28463e-05	0.620083	3.40965e-05	0.610599	-0.00153389	0.73876	0.00158788	0.728365	FALSE
chr10	8137490	T	A	chr10_8137490_T_A	0.10684	0.125851	0.10684	0.12927	0.0175104	0.280486	0.00224223	0.16595	0.00224223	0.169517	0.751509	0.145699	0.0818097	0.0710247	0.0818097	0.0731321	0.0133067	0.130355	0.00174264	0.105752	0.00174264	0.108379	0.0145053	0.179102	0.0145053	0.184694	FALSE
chr10	8137608	A	G	chr10_8137608_A_G	0.0417398	0.298657	0.0417398	0.308378	0.0153187	0.336648	0.000655059	0.296672	0.000655059	0.305724	0.701283	0.174247	0.0294889	0.171707	0.0294889	0.177477	0.010826	0.168792	0.0004672	0.194624	0.0004672	0.201268	0.00716134	0.316882	0.00716134	0.328341	FALSE
chr10	8137708	C	T	chr10_8137708_C_T	-0.0669493	0.199204	0.0669493	0.192921	0.0162635	0.305937	-0.00110945	0.222416	0.00110945	0.216802	0.657901	0.196229	-0.0439138	0.127157	0.0439138	0.123155	0.0107738	0.168921	-0.000734097	0.156114	0.000734097	0.151602	-0.0131397	0.193117	0.0131397	0.186948	FALSE
chr10	8137901	T	C	chr10_8137901_T_C	0.0546725	0.212278	0.0619362	0.217218	0.015732	0.326036	0.000929556	0.24091	0.00104319	0.244712	0.535603	0.260125	0.0294152	0.162605	0.0335661	0.166494	0.00857943	0.223574	0.000510611	0.187825	0.000575548	0.191556	0.0129317	0.169422	0.0145577	0.173049	FALSE
chr10	8182887	T	C	chr10_8182887_T_C	0.0110931	0.674727	0.0114126	0.685571	0.010082	0.582416	0.000140798	0.64637	0.000143056	0.657504	0.32755	0.414221	0.0032784	0.578095	0.00341672	0.587087	0.00315001	0.488558	4.01789e-05	0.580556	4.11566e-05	0.590307	0.00266923	0.587228	0.0027518	0.598141	FALSE
chr10	8183259	A	G	chr10_8183259_A_G	0.110888	0.102228	0.110888	0.105157	0.0315641	0.100517	0.00371076	0.0934349	0.00371076	0.0954173	0.67148	0.18895	0.0737049	0.0676958	0.0737049	0.0697338	0.0208523	0.0631199	0.00243861	0.0665985	0.00243861	0.0681572	0.0210077	0.106149	0.0210077	0.109145	FALSE
chr10	8183438	A	G	chr10_8183438_A_G	0.00150404	0.709397	0.0101813	0.711204	0.0098974	0.590751	2.47495e-05	0.703762	9.68087e-05	0.705522	0.690195	0.17879	0.000774451	0.464412	0.0068975	0.466377	0.00679264	0.278472	1.45161e-05	0.497725	6.5312e-05	0.499648	0.000284231	0.708103	0.00173873	0.710141	FALSE
chr10	8183835	A	G	chr10_8183835_A_G	0.000107555	0.807501	0.00605326	0.809871	0.00610692	0.853856	-5.61725e-06	0.849211	3.55156e-05	0.850901	0.618912	0.21683	9.59458e-05	0.565758	0.00367961	0.567749	0.0037987	0.431931	-3.29828e-06	0.649795	2.15882e-05	0.651644	-2.06425e-05	0.757882	0.00130683	0.76016	FALSE
chr10	8216823	C	A	chr10_8216823_C_A	-0.00712234	0.747679	0.00872526	0.739836	0.0074918	0.760096	-5.61468e-05	0.767667	6.70381e-05	0.758265	0.213842	0.55579	-0.00182603	0.672527	0.00208626	0.66523	0.00162529	0.653434	-1.43861e-05	0.703974	1.61542e-05	0.695997	-0.00175937	0.668563	0.00212459	0.660365	FALSE
chr10	8216976	A	T	chr10_8216976_A_T	0.022823	0.526277	0.022823	0.538875	0.0112	0.522277	0.000404348	0.520958	0.000404348	0.533928	0.232542	0.528721	0.00650224	0.514671	0.00650224	0.52615	0.00284748	0.534717	0.000125682	0.510921	0.000125682	0.5227	0.00565445	0.443381	0.00565445	0.454729	FALSE
chr10	8217303	T	C	chr10_8217303_T_C	-0.060743	0.225622	0.060743	0.219049	0.0194082	0.232152	-0.00122923	0.213349	0.00122923	0.208468	0.193218	0.587493	-0.0124279	0.345678	0.0124279	0.336219	0.00396071	0.432144	-0.000261202	0.294981	0.000261202	0.28638	-0.0145593	0.174964	0.0145593	0.169823	FALSE
chr10	8238810	G	C	chr10_8238810_G_C	0.147286	0.0814558	0.147286	0.0837362	0.0741703	0.0132427	0.0140543	0.0390848	0.0140543	0.0395607	0.340767	0.400889	0.0562146	0.112456	0.0562146	0.116463	0.0268352	0.0440172	0.0055888	0.0508848	0.0055888	0.0522975	0.0388888	0.0551983	0.0388888	0.0569561	FALSE
chr10	8244905	C	T	chr10_8244905_C_T	0.00273909	0.678992	0.0118028	0.676432	0.00673671	0.818797	1.53069e-05	0.731449	8.22586e-05	0.728011	0.620722	0.215751	0.00132676	0.445841	0.00694549	0.442085	0.00410302	0.411301	6.19882e-06	0.532842	4.74054e-05	0.528662	0.000527177	0.624493	0.00250885	0.621909	FALSE
chr10	8245030	A	C	chr10_8245030_A_C	-0.00940263	0.571347	0.0185357	0.569706	0.00871408	0.668438	-9.36206e-05	0.612346	0.000169318	0.610253	0.699322	0.172867	-0.00625081	0.368443	0.0125871	0.367199	0.00599179	0.311728	-6.08173e-05	0.434743	0.000113261	0.433291	-0.00146403	0.582233	0.00309002	0.580493	FALSE
chr10	8245634	G	C	chr10_8245634_G_C	-0.0206453	0.410207	0.0324156	0.404323	0.0111437	0.517723	-0.000174369	0.456384	0.000334302	0.449614	0.744756	0.149508	-0.0160386	0.236503	0.0249014	0.232756	0.00811577	0.237747	-0.000130394	0.302013	0.000250819	0.297408	-0.00226273	0.49813	0.00408879	0.489555	FALSE
chr10	8267437	A	G	chr10_8267437_A_G	0.0018945	0.525456	0.0211844	0.534605	0.00967756	0.602188	-5.29453e-05	0.547612	0.000238245	0.55728	0.0210744	0.937888	0.000165804	0.855893	0.000387873	0.865549	0.000193601	0.935598	5.92842e-07	0.840969	3.94507e-06	0.850572	0.000708195	0.656902	0.00204519	0.66627	FALSE
chr10	8267771	A	G	chr10_8267771_A_G	0.0101658	0.698221	0.0103706	0.710957	0.0112793	0.507349	0.0001122	0.673704	0.000114166	0.688031	0.152229	0.658588	0.00151442	0.730187	0.00154984	0.740764	0.00170803	0.637935	1.68071e-05	0.707149	1.7147e-05	0.719372	0.00247868	0.625296	0.00253267	0.637598	FALSE
chr10	8267910	A	T	chr10_8267910_A_T	-0.00534045	0.739558	0.00927559	0.729568	0.00868008	0.670945	-4.60596e-05	0.725453	8.24812e-05	0.715443	0.244035	0.512043	-0.00152275	0.647615	0.00228782	0.639523	0.00212648	0.58501	-1.33905e-05	0.660121	2.04716e-05	0.65063	-0.00133541	0.644173	0.00229131	0.634909	FALSE
chr10	8268018	T	C	chr10_8268018_T_C	0.00180556	0.510161	0.0222426	0.512196	0.0100771	0.578217	5.38865e-05	0.526407	0.000255051	0.528786	0.253412	0.49974	0.000127935	0.487171	0.00605046	0.488853	0.00259044	0.539183	1.12385e-05	0.502991	6.98121e-05	0.505283	0.000192134	0.416669	0.00557823	0.418305	FALSE
chr10	8268121	A	G	chr10_8268121_A_G	0.0707559	0.17196	0.0707559	0.177447	0.0168579	0.287232	0.00118516	0.196642	0.00118516	0.201543	0.267544	0.482637	0.0189319	0.23754	0.0189319	0.245197	0.00443924	0.390844	0.000312327	0.23152	0.000312327	0.239105	0.0181114	0.121525	0.0181114	0.125738	FALSE
chr10	8268147	G	A	chr10_8268147_G_A	-0.0499911	0.270766	0.0499911	0.262725	0.0185826	0.245358	-0.0009541	0.24566	0.0009541	0.239478	0.250295	0.505688	-0.0120913	0.335006	0.0120913	0.325377	0.00461578	0.381125	-0.000228693	0.292117	0.000228693	0.282953	-0.0124363	0.202902	0.0124363	0.196419	FALSE
chr10	8268165	A	C	chr10_8268165_A_C	-0.0110523	0.716452	0.0110523	0.700761	0.00946156	0.617907	-0.000113527	0.709748	0.000113527	0.693219	0.247419	0.509981	-0.00289882	0.637496	0.00289882	0.623209	0.00228827	0.568449	-2.90247e-05	0.646949	2.90247e-05	0.631955	-0.00293599	0.609434	0.00293599	0.594654	FALSE
chr10	8268306	A	G	chr10_8268306_A_G	0.147347	0.0784296	0.147347	0.0811508	0.0258314	0.143084	0.00443663	0.0952993	0.00443663	0.0970682	0.301443	0.444703	0.0396179	0.139582	0.0396179	0.143899	0.00736901	0.257177	0.00112206	0.125102	0.00112206	0.128101	0.0364022	0.054788	0.0364022	0.0563629	FALSE
chr10	8268335	G	A	chr10_8268335_G_A	-0.150434	0.0695778	0.150434	0.0680558	0.0414338	0.0574966	-0.00658901	0.0602849	0.00658901	0.0592669	0.270281	0.483491	-0.0393111	0.146846	0.0393111	0.143091	0.0104877	0.177452	-0.00161614	0.096726	0.00161614	0.0946618	-0.0376884	0.048831	0.0376884	0.0478912	FALSE
chr10	8270188	T	C	chr10_8270188_T_C	-0.00892334	0.726145	0.0100502	0.715197	0.00785973	0.72936	-7.45287e-05	0.741296	8.33091e-05	0.728897	0.17043	0.629258	-0.00156116	0.710676	0.00164914	0.701076	0.00128556	0.710589	-1.23932e-05	0.7337	1.30787e-05	0.72309	-0.00209442	0.65377	0.00228179	0.642431	FALSE
chr10	8270281	C	T	chr10_8270281_C_T	-0.0634449	0.219857	0.0634449	0.213887	0.0204546	0.211038	-0.00137802	0.209903	0.00137802	0.205034	0.164473	0.63928	-0.0107122	0.382408	0.0107122	0.372194	0.00345372	0.467434	-0.000239587	0.316653	0.000239587	0.307808	-0.0156168	0.169458	0.0156168	0.164225	FALSE
chr10	8270418	T	A	chr10_8270418_T_A	-0.00697651	0.71274	0.0105843	0.703588	0.0143378	0.368073	-8.48802e-05	0.624881	0.000141079	0.615755	0.158933	0.647842	-0.000840391	0.713344	0.00162794	0.705931	0.00232125	0.568541	-9.82938e-06	0.652557	2.20973e-05	0.645602	-0.00161011	0.620655	0.00261365	0.611355	FALSE
chr10	8270528	C	G	chr10_8270528_C_G	-0.00171085	0.397954	0.0339557	0.401337	0.0121247	0.469223	-0.000130584	0.411609	0.000524823	0.416026	0.145834	0.671284	0.00034814	0.513721	0.00563357	0.517789	0.00187885	0.628562	-1.3669e-05	0.495535	8.78917e-05	0.499885	0.000122267	0.331584	0.0082681	0.335446	FALSE
chr10	8270641	A	G	chr10_8270641_A_G	2.56771e-05	0.916257	0.00232194	0.926248	0.00492562	0.921094	1.52001e-06	0.937166	1.18755e-05	0.947174	0.101189	0.759359	6.58719e-06	0.890739	0.000261675	0.900251	0.0005291	0.856626	2.47703e-07	0.914089	1.39808e-06	0.923818	1.74667e-05	0.872758	0.000563698	0.881881	FALSE
chr10	8282427	C	T	chr10_8282427_C_T	0.0178623	0.407756	0.0303708	0.412279	0.0115018	0.498886	0.000223569	0.434173	0.000366905	0.437886	0.246579	0.509841	0.00459414	0.428974	0.00766095	0.433034	0.00287264	0.509284	5.84574e-05	0.435538	9.35382e-05	0.440075	0.00477476	0.319113	0.00796322	0.323118	FALSE
chr10	8366666	C	A	chr10_8366666_C_A	-0.0436407	0.305027	0.0436407	0.295383	0.0233368	0.168183	-0.00104561	0.23389	0.00104561	0.227653	0.600599	0.22802	-0.0260955	0.200126	0.0260955	0.194071	0.0139158	0.118029	-0.000620586	0.171866	0.000620586	0.16719	-0.00972736	0.266584	0.00972736	0.257195	FALSE
chr10	8366764	G	A	chr10_8366764_G_A	0.00514809	0.607847	0.0148267	0.61385	0.00704828	0.794502	3.24269e-05	0.664954	0.000106357	0.67103	0.529095	0.26582	0.00310574	0.412949	0.00789481	0.416833	0.00372883	0.438054	2.00947e-05	0.494921	5.66713e-05	0.499774	0.0011401	0.528248	0.00342665	0.533185	FALSE
chr10	8416354	C	T	chr10_8416354_C_T	-0.00590386	0.291828	0.0537306	0.293917	0.0180306	0.272297	-0.000170903	0.293093	0.00117563	0.29503	0.427445	0.328777	-0.00609798	0.264625	0.0233911	0.266915	0.0075921	0.252024	-0.000155127	0.257194	0.000512407	0.260705	-0.00179907	0.228474	0.0138638	0.231088	FALSE
chr10	8416630	C	T	chr10_8416630_C_T	-0.112421	0.115229	0.112421	0.112041	0.0176317	0.280482	-0.00236043	0.158934	0.00236043	0.155856	0.529276	0.26543	-0.0605045	0.0993514	0.0605045	0.0963091	0.00931108	0.204439	-0.0012738	0.129671	0.0012738	0.126611	-0.026986	0.0858547	0.026986	0.0832687	FALSE
chr10	8416715	T	C	chr10_8416715_T_C	-0.049768	0.273276	0.0530319	0.267746	0.0213669	0.204063	-0.00123111	0.23123	0.0012675	0.228286	0.531672	0.264085	-0.0255105	0.206837	0.0273088	0.20259	0.0112645	0.161471	-0.00063072	0.185738	0.00065077	0.182731	-0.0120584	0.214403	0.012792	0.2098	FALSE
chr10	8416866	C	A	chr10_8416866_C_A	-0.0175603	0.580079	0.0175603	0.565398	0.00895249	0.651821	-0.000158699	0.605483	0.000158699	0.588507	0.477181	0.295894	-0.00839197	0.411823	0.00839197	0.400439	0.00423491	0.403062	-7.52217e-05	0.464767	7.52217e-05	0.451551	-0.00423012	0.490866	0.00423012	0.477385	FALSE
chr10	8416992	A	G	chr10_8416992_A_G	-0.39664	0.0106712	0.39664	0.0101997	0.0690919	0.0158209	-0.0288437	0.0114227	0.0288437	0.0111649	0.413678	0.340044	-0.167629	0.0217588	0.167629	0.0210726	0.0292948	0.0342196	-0.0124406	0.0151704	0.0124406	0.014859	-0.102544	0.00641117	0.102544	0.00609923	TRUE
chr10	8417101	A	G	chr10_8417101_A_G	-0.0391683	0.341069	0.0391683	0.330993	0.00975973	0.598015	-0.000375188	0.421108	0.000375188	0.408435	0.356189	0.388483	-0.0144021	0.312828	0.0144021	0.30361	0.00350044	0.4568	-0.000138737	0.372563	0.000138737	0.3612	-0.0101132	0.255763	0.0101132	0.247556	FALSE
chr10	8425074	C	T	chr10_8425074_C_T	0.92561	0.000636702	0.92561	0.000673912	0.16869	0.000711186	0.160311	0.000539523	0.160311	0.000553434	0.545736	0.256264	0.510482	0.00158513	0.510482	0.00157381	0.092565	0.00117659	0.0888982	0.000666602	0.0888982	0.000674468	0.232164	0.000415729	0.232164	0.000481554	TRUE
chr10	8425192	G	C	chr10_8425192_G_C	0.00489937	0.715385	0.00960268	0.721773	0.00806942	0.705336	3.90065e-05	0.734361	7.02e-05	0.741749	0.317702	0.423571	0.00141678	0.598671	0.00296144	0.604366	0.00262771	0.539625	1.15728e-05	0.637217	2.18393e-05	0.643685	0.00138463	0.611042	0.00257872	0.617081	FALSE
chr10	8425210	A	G	chr10_8425210_A_G	-0.0026298	0.803583	0.00677514	0.79745	0.0082839	0.698549	-2.91669e-05	0.791674	5.87744e-05	0.784699	0.310615	0.43117	-0.000897238	0.659541	0.00214709	0.654312	0.00258983	0.537191	-9.73286e-06	0.678715	1.86597e-05	0.672491	-0.000658971	0.710631	0.00172285	0.704604	FALSE
chr10	8438525	T	C	chr10_8438525_T_C	0.0221663	0.487786	0.0221663	0.502363	0.0106923	0.540852	0.000225913	0.503829	0.000225913	0.519912	0.647589	0.203124	0.0141801	0.301491	0.0141801	0.310321	0.00691305	0.27483	0.000143596	0.345662	0.000143596	0.356391	0.00435873	0.464217	0.00435873	0.478371	FALSE
chr10	8439303	A	G	chr10_8439303_A_G	-0.00423288	0.742363	0.00939717	0.741009	0.00585167	0.861823	-5.01685e-05	0.792551	6.97686e-05	0.790647	0.342415	0.399299	-0.00138116	0.616156	0.00323088	0.614952	0.0020036	0.607188	-1.66526e-05	0.687661	2.37103e-05	0.686425	-0.00115757	0.652437	0.00238023	0.650987	FALSE
chr10	8444481	T	C	chr10_8444481_T_C	0.0151505	0.59393	0.0151505	0.609156	0.0151598	0.345627	0.000239837	0.513102	0.000239837	0.527651	0.155814	0.650181	0.00248462	0.629759	0.00248462	0.64302	0.00249309	0.556675	4.21548e-05	0.565819	4.21548e-05	0.580222	0.00364895	0.518942	0.00364895	0.533165	FALSE
chr10	8444627	A	G	chr10_8444627_A_G	0.00818515	0.64813	0.0139996	0.650963	0.00937516	0.62365	0.000109311	0.647196	0.00015714	0.649436	0.193796	0.585424	0.00123746	0.646082	0.00251623	0.647545	0.0017668	0.633669	1.58091e-05	0.646102	2.65696e-05	0.64767	0.00185623	0.560818	0.00336154	0.563506	FALSE
chr10	8484126	C	T	chr10_8484126_C_T	0.0174482	0.440216	0.0291937	0.44748	0.00982388	0.592934	0.000196672	0.500201	0.000310963	0.508195	0.66009	0.194917	0.0114788	0.290192	0.0194461	0.295456	0.00650658	0.290816	0.000129649	0.358948	0.000207174	0.36536	0.0035251	0.42722	0.00556394	0.434212	FALSE
chr10	8499242	A	T	chr10_8499242_A_T	0.158145	0.0678218	0.158145	0.0696575	0.0354526	0.0824863	0.00657743	0.0681903	0.00657743	0.0694656	0.536024	0.261261	0.0838828	0.0627755	0.0838828	0.0648376	0.0187931	0.0774999	0.00345653	0.0589052	0.00345653	0.060116	0.0380456	0.0500893	0.0380456	0.0517985	FALSE
chr10	8777219	C	T	chr10_8777219_C_T	-0.0289804	0.438828	0.0289804	0.425446	0.00993903	0.58388	-0.000305658	0.481276	0.000305658	0.467631	0.539495	0.259987	-0.0149357	0.306259	0.0149357	0.297271	0.00531296	0.347678	-0.000156938	0.363514	0.000156938	0.352302	-0.00639122	0.380688	0.00639122	0.369327	FALSE
chr10	8777404	G	T	chr10_8777404_G_T	0.0337656	0.252928	0.0584935	0.254332	0.0164825	0.30433	0.000685852	0.266905	0.0010605	0.267425	0.57827	0.237284	0.0227604	0.174774	0.0364259	0.175938	0.00940194	0.200413	0.000437765	0.197827	0.000644857	0.198337	0.00536704	0.235891	0.0114677	0.237569	FALSE
chr10	8897235	A	T	chr10_8897235_A_T	0.00444741	0.775811	0.0068784	0.785322	0.00496282	0.947539	2.41132e-05	0.839833	3.64081e-05	0.850145	0.501021	0.280692	0.00225035	0.570309	0.00347863	0.578554	0.00250075	0.543788	1.22893e-05	0.66982	1.85013e-05	0.679161	0.00104959	0.716219	0.00157994	0.725526	FALSE
chr10	8898871	T	C	chr10_8898871_T_C	0.0698989	0.194819	0.0698989	0.200571	0.0240131	0.169298	0.00195667	0.171134	0.00195667	0.175059	0.184998	0.599531	0.0145183	0.312377	0.0145183	0.321352	0.00483927	0.382741	0.000422591	0.242884	0.000422591	0.250313	0.0170237	0.149673	0.0170237	0.153928	FALSE
chr10	8898991	G	A	chr10_8898991_G_A	-0.0150554	0.640884	0.0156911	0.629663	0.00512533	0.944618	-8.18829e-05	0.761071	8.49695e-05	0.748441	0.129019	0.699116	-0.00189536	0.714855	0.00200932	0.70485	0.000660266	0.824191	-1.05008e-05	0.784217	1.10541e-05	0.773732	-0.00319164	0.590489	0.00332185	0.580417	FALSE
chr10	8898999	T	G	chr10_8898999_T_G	0.0183624	0.373873	0.0343525	0.381814	0.0143184	0.376065	0.000383122	0.368383	0.000511383	0.375779	0.132818	0.692031	0.00216898	0.520139	0.00465673	0.528537	0.00181242	0.6264	4.42858e-05	0.48365	6.42407e-05	0.492961	0.00388555	0.319156	0.00759166	0.326347	FALSE
chr10	8899211	T	C	chr10_8899211_T_C	-0.0153937	0.631732	0.0153937	0.617357	0.00899675	0.647335	-0.000135146	0.666298	0.000135146	0.649432	0.08905	0.780399	-0.00154697	0.743141	0.00154697	0.729088	0.00082142	0.79445	-1.40008e-05	0.752319	1.40008e-05	0.737343	-0.00337901	0.575086	0.00337901	0.561125	FALSE
chr10	8899272	C	T	chr10_8899272_C_T	0.0220334	0.444671	0.0312559	0.44624	0.0163675	0.33769	0.000710528	0.397697	0.00078934	0.397486	0.0991187	0.758649	0.00229492	0.625978	0.00327467	0.62733	0.00167649	0.657846	7.50253e-05	0.544967	8.38252e-05	0.547464	0.00468107	0.409985	0.0065389	0.411257	FALSE
chr10	8951725	A	G	chr10_8951725_A_G	0.0655389	0.192141	0.0655389	0.19832	0.0102982	0.564325	0.000685455	0.283405	0.000685455	0.292031	0.527286	0.265866	0.0353357	0.148348	0.0353357	0.153547	0.00549317	0.334835	0.000374129	0.218821	0.000374129	0.226043	0.0153516	0.150027	0.0153516	0.155278	FALSE
chr10	8985824	A	C	chr10_8985824_A_C	0.128791	0.0838113	0.128791	0.0863556	0.037655	0.0679733	0.00508078	0.0702169	0.00508078	0.0715109	0.358561	0.385661	0.0456873	0.115997	0.0456873	0.120088	0.0134396	0.125443	0.00179525	0.0826966	0.00179525	0.0843768	0.0329279	0.0558471	0.0329279	0.0576877	FALSE
chr10	8993111	A	G	chr10_8993111_A_G	-0.0181003	0.575903	0.0181003	0.564628	0.00649952	0.837856	-0.000114397	0.680825	0.000114397	0.667896	0.246684	0.507799	-0.00486722	0.5491	0.00486722	0.536683	0.00160253	0.653901	-3.05774e-05	0.631664	3.05774e-05	0.617569	-0.00448894	0.489967	0.00448894	0.477327	FALSE
chr10	8993309	G	A	chr10_8993309_G_A	-0.00437716	0.770769	0.00779409	0.764176	0.00525541	0.935552	-2.23897e-05	0.836015	4.08797e-05	0.829411	0.266391	0.483092	-0.000771349	0.695412	0.00190732	0.686688	0.00140656	0.684023	-3.88171e-06	0.766972	1.00288e-05	0.757719	-0.0011004	0.682945	0.00200549	0.674979	FALSE
chr10	8993823	A	G	chr10_8993823_A_G	-0.0152857	0.644884	0.0152857	0.632491	0.0113802	0.511136	-0.000240812	0.615187	0.000240812	0.603815	0.38358	0.364177	-0.00547408	0.565021	0.00547408	0.551773	0.00407713	0.417881	-8.22238e-05	0.560488	8.22238e-05	0.546727	-0.00403798	0.548097	0.00403798	0.534713	FALSE
chr10	9004682	A	G	chr10_9004682_A_G	0.00321689	0.73732	0.00852033	0.747625	0.00705469	0.789934	2.64965e-05	0.777586	5.65186e-05	0.788879	0.262817	0.492572	0.00150127	0.640678	0.00245539	0.65033	0.00186641	0.620141	1.09687e-05	0.690017	1.63698e-05	0.700083	0.000806644	0.669998	0.00194039	0.680201	FALSE
chr10	9019407	C	T	chr10_9019407_C_T	-0.0592447	0.227509	0.0592447	0.220812	0.0123667	0.452404	-0.000755208	0.286398	0.000755208	0.278946	0.11948	0.717977	-0.00775066	0.434631	0.00775066	0.423842	0.00152865	0.667177	-0.000101121	0.430873	0.000101121	0.418718	-0.0137177	0.190379	0.0137177	0.184438	FALSE
chr10	9019835	G	C	chr10_9019835_G_C	0.045254	0.280122	0.045254	0.289403	0.0137239	0.393017	0.000646712	0.299472	0.000646712	0.308828	0.0821967	0.795481	0.00349013	0.546032	0.00349013	0.558679	0.00112585	0.731477	5.00472e-05	0.498974	5.00472e-05	0.512599	0.00887784	0.26484	0.00887784	0.273992	FALSE
chr10	9051660	C	A	chr10_9051660_C_A	-0.0315864	0.407017	0.0315864	0.394976	0.0134534	0.407063	-0.000464337	0.395032	0.000464337	0.384326	0.315423	0.427795	-0.0110534	0.375933	0.0110534	0.366317	0.00453143	0.395235	-0.000167983	0.371683	0.000167983	0.361409	-0.00781714	0.324123	0.00781714	0.314317	FALSE
chr10	9051676	T	G	chr10_9051676_T_G	0.0387389	0.316566	0.0387389	0.327235	0.0165735	0.296406	0.000660815	0.293396	0.000660815	0.301735	0.333231	0.409377	0.0134338	0.30558	0.0134338	0.314437	0.00555497	0.334153	0.000230748	0.284933	0.000230748	0.2939	0.00986233	0.242717	0.00986233	0.251567	FALSE
chr10	9053034	G	T	chr10_9053034_G_T	0.399322	0.0118157	0.399322	0.0122402	0.045071	0.0490142	0.0220229	0.0210116	0.0220229	0.0215331	0.642308	0.203481	0.263483	0.0105636	0.263483	0.0110858	0.0296851	0.0347336	0.0146637	0.0163542	0.0146637	0.016737	0.0849262	0.0111513	0.0849262	0.0117518	TRUE
chr10	9060355	A	C	chr10_9060355_A_C	-0.0231494	0.454382	0.0303009	0.447784	0.0188863	0.241971	-0.000473509	0.376794	0.000628613	0.371727	0.531078	0.262991	-0.0122705	0.327981	0.0163242	0.321986	0.0100374	0.184774	-0.000250093	0.291755	0.00033801	0.286431	-0.00529241	0.390549	0.00684218	0.384844	FALSE
chr10	9060565	G	A	chr10_9060565_G_A	-0.0142841	0.310536	0.0454736	0.305206	0.0249804	0.147832	-0.000292346	0.237786	0.00116939	0.233885	0.638171	0.207316	-0.00794178	0.199327	0.0290586	0.196402	0.0159664	0.0954373	-0.000155333	0.16861	0.000749131	0.165731	-0.0038125	0.284767	0.00931292	0.279562	FALSE
chr10	9060649	A	T	chr10_9060649_A_T	0.0173722	0.504177	0.0222103	0.512537	0.0225939	0.190446	0.00028704	0.405104	0.000435676	0.410368	0.666605	0.193404	0.0118635	0.322059	0.0150159	0.326477	0.0149247	0.11002	0.000194506	0.278838	0.000291353	0.282458	0.0030535	0.493092	0.00404433	0.50145	FALSE
chr10	9060744	C	T	chr10_9060744_C_T	-8.50025e-05	0.926011	0.00230223	0.925197	0.00980277	0.594868	-1.64341e-07	0.904375	2.14263e-05	0.903323	0.675089	0.189517	-5.03375e-05	0.718668	0.00153797	0.717999	0.00662044	0.285041	-4.71157e-08	0.71008	1.43223e-05	0.709687	1.58788e-06	0.899299	0.000452546	0.89895	FALSE
chr10	9061007	A	T	chr10_9061007_A_T	-0.0220732	0.522321	0.0220732	0.508507	0.00687991	0.809166	-0.000155837	0.62072	0.000155837	0.603817	0.587742	0.234184	-0.0128457	0.338169	0.0128457	0.328898	0.00403481	0.416465	-9.04774e-05	0.444957	9.04774e-05	0.432298	-0.00493514	0.455785	0.00493514	0.443001	FALSE
chr10	9189563	A	C	chr10_9189563_A_C	-0.11525	0.10324	0.11525	0.100746	0.0285501	0.11994	-0.0034812	0.101454	0.0034812	0.0997091	0.700946	0.172527	-0.0809633	0.0657322	0.0809633	0.0638402	0.0200068	0.0672777	-0.00244755	0.0697546	0.00244755	0.0685486	-0.0200025	0.122156	0.0200025	0.118192	FALSE
chr10	9209716	T	G	chr10_9209716_T_G	-0.00793862	0.637171	0.0136971	0.629923	0.0059573	0.88155	-5.1219e-05	0.734739	7.71646e-05	0.726719	0.474437	0.298366	-0.00393435	0.456042	0.00677481	0.452107	0.00276997	0.514795	-2.47699e-05	0.569451	3.7568e-05	0.562909	-0.00194198	0.543464	0.00344411	0.536715	FALSE
chr10	9294271	G	A	chr10_9294271_G_A	-0.0464096	0.296574	0.0464096	0.287301	0.0154357	0.333082	-0.000745305	0.297689	0.000745305	0.289218	0.256246	0.496224	-0.0120224	0.345068	0.0120224	0.335454	0.00405297	0.42068	-0.000196614	0.328228	0.000196614	0.318153	-0.0118774	0.218927	0.0118774	0.21189	FALSE
chr10	9295413	C	A	chr10_9295413_C_A	0.0304919	0.3981	0.0304919	0.410997	0.0098698	0.59089	0.000333599	0.442934	0.000333599	0.456653	0.309537	0.43844	0.0104484	0.371821	0.0104484	0.382239	0.00319659	0.488694	0.000120378	0.407638	0.000120378	0.419341	0.00802198	0.299825	0.00802198	0.310637	FALSE
chr10	9295423	A	G	chr10_9295423_A_G	-0.0196405	0.496368	0.023096	0.48659	0.012742	0.443231	-0.000299025	0.468491	0.000328632	0.459438	0.292958	0.456269	-0.00617952	0.452493	0.00710807	0.443896	0.00366486	0.445591	-8.94694e-05	0.441703	9.74252e-05	0.432619	-0.00521619	0.393584	0.00608	0.384831	FALSE
chr10	9305141	T	A	chr10_9305141_T_A	0.00977638	0.602203	0.015614	0.605238	0.0090213	0.645982	0.000111458	0.623098	0.000162738	0.626552	0.517962	0.271437	0.00554866	0.424237	0.00862855	0.425957	0.0047261	0.3741	6.31551e-05	0.470477	9.05061e-05	0.47282	0.00237547	0.540885	0.00365848	0.54422	FALSE
chr10	9305154	T	C	chr10_9305154_T_C	0.0731633	0.183202	0.0731633	0.188529	0.015684	0.323919	0.00127594	0.216189	0.00127594	0.222144	0.536116	0.261236	0.0406662	0.139347	0.0406662	0.143766	0.00843305	0.225219	0.000714136	0.168947	0.000714136	0.173892	0.0171221	0.143021	0.0171221	0.147767	FALSE
chr10	9305155	G	C	chr10_9305155_G_C	0.0820593	0.177531	0.0820593	0.182227	0.0253235	0.146833	0.00232281	0.161938	0.00232281	0.165582	0.538706	0.259398	0.0459504	0.138747	0.0459504	0.142754	0.0137125	0.121663	0.00130941	0.129335	0.00130941	0.132574	0.0192229	0.141888	0.0192229	0.146206	FALSE
chr10	9305160	G	C	chr10_9305160_G_C	0.0346392	0.378359	0.0346392	0.389204	0.0175341	0.269455	0.000618809	0.33766	0.000618809	0.347259	0.529881	0.264922	0.0179985	0.272934	0.0179985	0.281512	0.00934669	0.199459	0.00032335	0.258629	0.00032335	0.266191	0.00847452	0.306955	0.00847452	0.316756	FALSE
chr10	9362685	A	G	chr10_9362685_A_G	0.00312856	0.747912	0.0082856	0.754324	0.0078865	0.728212	1.20299e-05	0.755701	6.66986e-05	0.762036	0.631567	0.211178	0.00216989	0.487802	0.00518122	0.493048	0.00492682	0.363306	9.30042e-06	0.541823	4.1223e-05	0.547682	0.000630389	0.70016	0.0017165	0.706089	FALSE
chr10	9362812	A	C	chr10_9362812_A_C	0.179031	0.0499327	0.179031	0.0512825	0.0665892	0.0169813	0.0122098	0.0293563	0.0122098	0.0295613	0.701672	0.174271	0.126643	0.0325286	0.126643	0.0336135	0.0467396	0.0107523	0.00863542	0.0205463	0.00863542	0.0208243	0.0311193	0.0595146	0.0311193	0.0614032	TRUE
chr10	9362857	C	A	chr10_9362857_C_A	-0.137825	0.0927576	0.137825	0.0900076	0.0241318	0.170125	-0.00405791	0.112014	0.00405791	0.109518	0.680509	0.185762	-0.0935198	0.0612693	0.0935198	0.0593892	0.0163588	0.0976378	-0.00274644	0.078541	0.00274644	0.0765836	-0.0253378	0.0982868	0.0253378	0.0950828	FALSE
chr10	10138799	A	T	chr10_10138799_A_T	0.0213141	0.393045	0.0339516	0.395461	0.00834175	0.694197	0.000206468	0.486748	0.000297115	0.48934	0.263479	0.486616	0.00792311	0.394348	0.0108693	0.396752	0.00223826	0.577148	7.38432e-05	0.463011	9.50668e-05	0.466282	0.00554488	0.307625	0.00871747	0.309476	FALSE
chr10	10418313	A	G	chr10_10418313_A_G	-0.00464488	0.811651	0.00626131	0.803619	0.00542032	0.914057	-1.94795e-05	0.874424	3.01219e-05	0.866909	0.565767	0.245072	-0.00258641	0.604807	0.00351114	0.59578	0.00306347	0.490631	-1.0726e-05	0.706171	1.68143e-05	0.696116	-0.00119726	0.74905	0.00147038	0.740658	FALSE
chr10	10418320	T	A	chr10_10418320_T_A	0.000996942	0.779225	0.00694965	0.782676	0.0047575	0.946928	4.81215e-07	0.852289	3.31732e-05	0.854897	0.569914	0.242886	0.000680907	0.54511	0.00390694	0.548282	0.00270366	0.523166	9.02772e-07	0.662505	1.85424e-05	0.665638	0.000287407	0.701866	0.00171015	0.70573	FALSE
chr10	10418322	A	T	chr10_10418322_A_T	3.92276e-05	0.951102	0.00164599	0.946207	0.00446036	0.969493	-1.07852e-07	0.967888	7.98411e-06	0.964794	0.569975	0.242812	5.1308e-05	0.793681	0.000944128	0.789702	0.00253924	0.540423	7.85043e-08	0.852181	4.57451e-06	0.848043	-2.22303e-05	0.930039	0.000336631	0.925112	FALSE
chr10	10418385	A	C	chr10_10418385_A_C	0.00237723	0.60106	0.0155714	0.607868	0.0136613	0.404693	6.07139e-05	0.55628	0.000185572	0.565109	0.595559	0.229632	0.00125111	0.396695	0.00938608	0.402804	0.00810695	0.237555	3.4335e-05	0.396374	0.000111317	0.403351	0.000585928	0.550172	0.00330121	0.556618	FALSE
chr10	10418674	C	A	chr10_10418674_C_A	0.000566902	0.360136	0.0368611	0.358923	0.0140439	0.380132	-2.53995e-05	0.377275	0.000484237	0.375818	0.625778	0.213196	-0.00139482	0.236205	0.0222822	0.23602	0.00882808	0.214886	-3.69886e-05	0.264571	0.000295112	0.264269	0.00122743	0.323316	0.00821729	0.323553	FALSE
chr10	10418689	T	G	chr10_10418689_T_G	-0.162372	0.0620365	0.162372	0.0606766	0.0179018	0.267818	-0.00312444	0.111626	0.00312444	0.109814	0.618302	0.216893	-0.101021	0.0487638	0.101021	0.0474461	0.0111006	0.164845	-0.00194498	0.0849311	0.00194498	0.0831773	-0.0345698	0.0551207	0.0345698	0.0539931	FALSE
chr10	10418692	C	A	chr10_10418692_C_A	-0.350664	0.0137853	0.350664	0.0134024	0.0470531	0.0422291	-0.0172694	0.0207611	0.0172694	0.0205536	0.617335	0.217369	-0.218429	0.0133771	0.218429	0.0130335	0.0292332	0.0331529	-0.0108182	0.0172699	0.0108182	0.0170238	-0.076655	0.0120216	0.076655	0.0116678	TRUE
chr10	11009302	G	A	chr10_11009302_G_A	-0.0105269	0.605171	0.0165434	0.598967	0.0271633	0.127756	-0.000242252	0.407965	0.000410387	0.404238	0.643627	0.205854	-0.00679191	0.378586	0.0106613	0.374425	0.0175025	0.0827161	-0.000156838	0.279358	0.000264873	0.276644	-0.0022405	0.571382	0.00332661	0.565294	FALSE
chr10	11010038	T	C	chr10_11010038_T_C	0.0927471	0.129926	0.0927471	0.133569	0.0235256	0.171099	0.00229671	0.133891	0.00229671	0.136584	0.694847	0.17931	0.065253	0.0798401	0.065253	0.0822518	0.0163653	0.0938098	0.00162128	0.0913538	0.00162128	0.0933969	0.0162805	0.141469	0.0162805	0.146047	FALSE
chr10	11017592	A	C	chr10_11017592_A_C	0.00931967	0.649622	0.013618	0.656146	0.0117994	0.480757	9.71116e-05	0.61273	0.000155629	0.619028	0.826335	0.098771	0.00792583	0.368937	0.0114204	0.372718	0.00974349	0.190994	8.2728e-05	0.389354	0.000130228	0.393343	0.000716134	0.776894	0.00117344	0.782723	FALSE
chr10	11018186	G	A	chr10_11018186_G_A	0.0143158	0.536105	0.0190007	0.547946	0.00977038	0.599235	0.000148605	0.551917	0.000193957	0.564132	0.899857	0.0394622	0.0128796	0.273029	0.0171009	0.279158	0.00874594	0.216865	0.000132317	0.334371	0.00017318	0.341812	0.000712959	0.796404	0.00098925	0.807349	FALSE
chr10	11018257	G	A	chr10_11018257_G_A	0.0483361	0.299433	0.0483361	0.308479	0.0132371	0.420407	0.00076316	0.336869	0.00076316	0.346423	0.898295	0.0404206	0.0436022	0.14549	0.0436022	0.150795	0.0119385	0.150933	0.000692907	0.197773	0.000692907	0.204029	0.00261524	0.600686	0.00261524	0.615953	FALSE
chr10	11088699	T	A	chr10_11088699_T_A	-0.0556842	0.280504	0.0577266	0.274967	0.018535	0.258145	-0.00127122	0.26791	0.00129412	0.263259	0.395286	0.355491	-0.0230249	0.258368	0.0235999	0.252198	0.00748899	0.258149	-0.000521212	0.243334	0.00052766	0.238055	-0.0140146	0.20992	0.0145355	0.205253	FALSE
chr10	11088754	A	G	chr10_11088754_A_G	0.0261936	0.429178	0.0261936	0.441978	0.0110714	0.51949	0.000292885	0.439833	0.000292885	0.454221	0.420357	0.3361	0.0109997	0.337105	0.0109997	0.347732	0.004665	0.377037	0.000123186	0.362416	0.000123186	0.373399	0.00672944	0.33598	0.00672944	0.34659	FALSE
chr10	11088870	T	C	chr10_11088870_T_C	0.0110201	0.695256	0.0110201	0.710327	0.0101795	0.566973	0.000126179	0.670427	0.000126179	0.685666	0.467066	0.303411	0.00570854	0.520752	0.00570854	0.532629	0.00487642	0.371542	6.63307e-05	0.52865	6.63307e-05	0.542044	0.00250726	0.62495	0.00250726	0.639632	FALSE
chr10	11088959	C	T	chr10_11088959_C_T	-0.0248904	0.449822	0.0289154	0.441374	0.0109352	0.529145	-0.000253663	0.479584	0.000311206	0.47104	0.498152	0.283535	-0.013009	0.327712	0.0145935	0.321275	0.00539001	0.340028	-0.000134948	0.369284	0.000157601	0.361931	-0.00574813	0.374989	0.00674532	0.368065	FALSE
chr10	11089175	G	A	chr10_11089175_G_A	-0.010654	0.579975	0.0173134	0.570497	0.0109744	0.525136	-0.000159601	0.566674	0.000200294	0.556502	0.467691	0.302444	-0.00579813	0.419072	0.00831461	0.412283	0.00532531	0.346691	-8.40189e-05	0.437756	9.93959e-05	0.429885	-0.0025549	0.485724	0.00427299	0.477867	FALSE
chr10	11089212	T	C	chr10_11089212_T_C	0.270382	0.0241974	0.270382	0.0250069	0.0511184	0.0350094	0.0152415	0.0258939	0.0152415	0.0264546	0.5125	0.275345	0.143443	0.0282935	0.143443	0.0290868	0.0269868	0.0406585	0.0083898	0.0247491	0.0083898	0.0252294	0.0654572	0.0169626	0.0654572	0.0176457	TRUE
chr10	11089589	G	A	chr10_11089589_G_A	-0.00290598	0.661719	0.0127225	0.6591	0.00809004	0.715081	-4.28984e-05	0.70169	9.80581e-05	0.697257	0.264447	0.486592	-0.000752781	0.612931	0.00310127	0.610455	0.00213117	0.585749	-1.05873e-05	0.652549	2.38291e-05	0.648413	-0.000641504	0.576582	0.00305826	0.573666	FALSE
chr10	11104722	T	C	chr10_11104722_T_C	-0.0111364	0.617976	0.014687	0.607758	0.00972208	0.601551	-8.53548e-05	0.620654	0.00013405	0.609879	0.306769	0.435185	-0.00315255	0.523902	0.00440714	0.515812	0.00303073	0.497594	-2.34695e-05	0.544293	4.06761e-05	0.536025	-0.00288677	0.512884	0.0037601	0.503313	FALSE
chr10	11104853	G	C	chr10_11104853_G_C	-0.0125491	0.515532	0.0217663	0.506004	0.0119007	0.476278	-0.000142933	0.505983	0.000272447	0.49626	0.461405	0.305749	-0.00615894	0.391566	0.0100663	0.38447	0.00546561	0.334867	-7.02977e-05	0.404127	0.000125202	0.396535	-0.00328691	0.421778	0.00556394	0.41331	FALSE
chr10	11105272	T	C	chr10_11105272_T_C	-0.0918284	0.140138	0.0918284	0.136141	0.0159101	0.316222	-0.00144828	0.185953	0.00144828	0.181737	0.732328	0.158084	-0.0678139	0.0816713	0.0678139	0.0788731	0.0116974	0.151519	-0.00107442	0.122325	0.00107442	0.119145	-0.0136701	0.184538	0.0136701	0.178439	FALSE
chr10	11105273	T	G	chr10_11105273_T_G	-0.135292	0.0651759	0.177971	0.0634888	0.0253033	0.147785	-0.00327167	0.0891978	0.00451248	0.0881923	0.736002	0.156151	-0.0989827	0.0393183	0.129961	0.0384438	0.0186809	0.0754218	-0.00239843	0.0589038	0.00329908	0.0581266	-0.0228655	0.0898803	0.029163	0.0874227	FALSE
chr10	11105380	T	C	chr10_11105380_T_C	0.078389	0.176688	0.078389	0.182155	0.0141707	0.375761	0.00115041	0.22991	0.00115041	0.236455	0.751614	0.147211	0.0595716	0.0979241	0.0595716	0.10102	0.0106797	0.172333	0.000876454	0.1462	0.000876454	0.150997	0.0111501	0.228387	0.0111501	0.236102	FALSE
chr10	11105903	A	G	chr10_11105903_A_G	0.0373552	0.333198	0.0373552	0.343769	0.00871705	0.66717	0.000337506	0.420648	0.000337506	0.434272	0.45932	0.306771	0.0169819	0.261485	0.0169819	0.26985	0.0039991	0.419099	0.000152663	0.336031	0.000152663	0.346613	0.00957334	0.253402	0.00957334	0.262812	FALSE
chr10	11107062	G	A	chr10_11107062_G_A	-0.0156713	0.604737	0.0156713	0.589912	0.0115648	0.492833	-0.000187397	0.56912	0.000187397	0.553345	0.333266	0.411292	-0.00480711	0.512698	0.00480711	0.499675	0.00368352	0.442394	-5.41902e-05	0.505984	5.41902e-05	0.492396	-0.00407609	0.497591	0.00407609	0.483841	FALSE
chr10	11107532	A	G	chr10_11107532_A_G	-0.0088961	0.757846	0.0088961	0.742133	0.00500686	0.949573	-4.69896e-05	0.838044	4.69896e-05	0.822068	0.120055	0.7178	-0.00109056	0.778361	0.00109056	0.765069	0.000636954	0.832466	-6.01971e-06	0.83363	6.01971e-06	0.81921	-0.00194515	0.696052	0.00194515	0.680715	FALSE
chr10	11113065	C	A	chr10_11113065_C_A	0.00533097	0.774523	0.00685969	0.785245	0.00501589	0.931457	2.75136e-05	0.837929	3.46888e-05	0.849646	0.538906	0.260408	0.00304093	0.547751	0.00380438	0.557147	0.00271797	0.522746	1.57332e-05	0.652967	1.93166e-05	0.663944	0.0012973	0.708199	0.0016244	0.718568	FALSE
chr10	11113216	T	C	chr10_11113216_T_C	-0.00966525	0.659673	0.0133583	0.648569	0.00662797	0.826472	-6.81541e-05	0.722061	9.48887e-05	0.709765	0.531712	0.264487	-0.00557398	0.45433	0.00730077	0.445187	0.00351969	0.453002	-3.95199e-05	0.542033	5.20206e-05	0.53221	-0.00224209	0.582234	0.00306779	0.57142	FALSE
chr10	11113369	A	G	chr10_11113369_A_G	-0.0282406	0.223609	0.0653215	0.221111	0.0348936	0.0815484	-0.00133997	0.153434	0.00248674	0.151328	0.530387	0.265373	-0.0122248	0.1782	0.03361	0.175705	0.0180857	0.0793869	-0.000587234	0.126268	0.0012486	0.124818	-0.00708671	0.176088	0.0156613	0.173945	FALSE
chr10	11120745	A	G	chr10_11120745_A_G	-0.0546758	0.268138	0.0546758	0.259947	0.0253466	0.154075	-0.00160227	0.204805	0.00160227	0.199696	0.149721	0.663207	-0.0084813	0.427016	0.0084813	0.416107	0.00386791	0.434452	-0.000253379	0.319279	0.000253379	0.310119	-0.0130857	0.213475	0.0130857	0.20681	FALSE
chr10	11120824	T	G	chr10_11120824_T_G	0.0551805	0.309903	0.0578899	0.315664	0.0206872	0.216832	0.00165467	0.276167	0.00169377	0.280706	0.172787	0.622425	0.0101934	0.430982	0.0108033	0.438272	0.00359886	0.455559	0.000316485	0.358185	0.000325286	0.364106	0.0129539	0.248168	0.0137447	0.253336	FALSE
chr10	11121085	A	G	chr10_11121085_A_G	0.0192957	0.539533	0.0192957	0.554014	0.00907374	0.64326	0.00017056	0.587885	0.00017056	0.603807	0.192955	0.589442	0.00398139	0.56516	0.00398139	0.57922	0.00176961	0.632205	3.5956e-05	0.589869	3.5956e-05	0.604849	0.0050177	0.447416	0.0050177	0.460533	FALSE
chr10	11149672	A	G	chr10_11149672_A_G	0.00146581	0.256737	0.0562058	0.260142	0.0176243	0.27599	-0.000180547	0.261715	0.000983054	0.264535	0.515515	0.272662	0.000621397	0.198786	0.0280694	0.200549	0.00926129	0.207515	-9.15275e-05	0.207639	0.000493702	0.209789	0.000947965	0.2013	0.0135367	0.204281	FALSE
chr10	11149703	A	C	chr10_11149703_A_C	-0.19634	0.0529387	0.19634	0.0513875	0.037753	0.0747222	-0.00887736	0.0563272	0.00887736	0.0552655	0.529282	0.264889	-0.106281	0.0509452	0.106281	0.0492568	0.0205431	0.0690365	-0.00481913	0.0495368	0.00481913	0.0482393	-0.0462534	0.0391305	0.0462534	0.0379868	TRUE
chr10	11149739	A	G	chr10_11149739_A_G	-0.0453184	0.147953	0.0861097	0.145597	0.0147053	0.356849	-0.000596425	0.202798	0.0013402	0.199545	0.557373	0.249237	-0.0229229	0.113123	0.0496601	0.111426	0.00839077	0.228335	-0.000298622	0.155707	0.000786137	0.153432	-0.0121346	0.116277	0.0202518	0.114316	FALSE
chr10	11149772	G	A	chr10_11149772_G_A	-0.0196226	0.319195	0.0438506	0.317081	0.0136587	0.403272	-0.000377614	0.339094	0.000689436	0.337997	0.576677	0.238888	-0.0106934	0.224214	0.0245539	0.222413	0.0076633	0.247643	-0.000200528	0.252996	0.000378922	0.252101	-0.00519237	0.265684	0.0105467	0.262925	FALSE
chr10	11150200	T	C	chr10_11150200_T_C	0.0411138	0.312969	0.0411138	0.322922	0.00879385	0.656193	0.000399854	0.407475	0.000399854	0.419796	0.733161	0.155051	0.0301859	0.17443	0.0301859	0.180235	0.00640755	0.296515	0.000291555	0.263709	0.000291555	0.271778	0.00615939	0.368884	0.00615939	0.380909	FALSE
chr10	11157813	G	T	chr10_11157813_G_T	-0.114023	0.100167	0.114023	0.0975201	0.023938	0.160262	-0.00277043	0.112866	0.00277043	0.110595	0.311755	0.431682	-0.0351253	0.154549	0.0351253	0.149658	0.00743923	0.254409	-0.000851735	0.137853	0.000851735	0.134552	-0.0293615	0.0679238	0.0293615	0.0661048	FALSE
chr10	11170889	C	A	chr10_11170889_C_A	0.00589661	0.666203	0.0113667	0.676477	0.00878625	0.662066	4.67412e-05	0.691215	9.0657e-05	0.702418	0.492639	0.285408	0.00314741	0.483949	0.00566935	0.491608	0.00429383	0.399558	2.50051e-05	0.535828	4.52521e-05	0.545126	0.00145926	0.589808	0.00270416	0.599718	FALSE
chr10	11171221	T	A	chr10_11171221_T_A	0.00967875	0.635461	0.0126876	0.646787	0.00807404	0.704485	8.7543e-05	0.65956	0.000107003	0.673061	0.577347	0.237608	0.00594374	0.414811	0.00755457	0.423144	0.00472264	0.381263	5.38512e-05	0.479342	6.42697e-05	0.489051	0.0021484	0.57107	0.00284072	0.581862	FALSE
chr10	11176617	A	G	chr10_11176617_A_G	0.0794229	0.154264	0.0794229	0.158925	0.0210948	0.199359	0.00167306	0.158015	0.00167306	0.161421	0.590296	0.232304	0.0467558	0.111813	0.0467558	0.115707	0.0124072	0.138995	0.00098031	0.119586	0.00098031	0.122688	0.0179589	0.125838	0.0179589	0.129673	FALSE
chr10	11178171	C	G	chr10_11178171_C_G	-0.0329957	0.309023	0.0461177	0.306988	0.0235445	0.169893	-0.00100855	0.24448	0.00123849	0.244234	0.662137	0.195088	-0.0231376	0.187294	0.0316244	0.186886	0.0156491	0.1005	-0.000703589	0.16713	0.000852494	0.167167	-0.00626419	0.308741	0.00881433	0.306285	FALSE
chr10	11178824	A	G	chr10_11178824_A_G	0.0854125	0.142882	0.0854125	0.147055	0.013782	0.391552	0.00120875	0.202613	0.00120875	0.208311	0.881646	0.0546207	0.0754518	0.0651665	0.0754518	0.067538	0.0121792	0.142947	0.00107025	0.116371	0.00107025	0.119434	0.00531146	0.396105	0.00531146	0.409639	FALSE
chr10	11179403	T	C	chr10_11179403_T_C	0.0355724	0.364289	0.0355724	0.375609	0.00936857	0.624875	0.000370667	0.430295	0.000370667	0.44343	0.606161	0.222672	0.0225963	0.230798	0.0225963	0.238404	0.00574609	0.322353	0.000238451	0.302861	0.000238451	0.312114	0.00717564	0.331103	0.00717564	0.341753	FALSE
chr10	11180706	T	C	chr10_11180706_T_C	0.0372119	0.336962	0.0372119	0.34729	0.0111941	0.515642	0.000450688	0.379343	0.000450688	0.391241	0.553647	0.252657	0.0200693	0.233713	0.0200693	0.240912	0.00614885	0.307023	0.000240556	0.281037	0.000240556	0.289807	0.00884767	0.274701	0.00884767	0.28404	FALSE
chr10	11191211	C	G	chr10_11191211_C_G	0.0251934	0.426802	0.0271299	0.438223	0.0162147	0.303541	0.000408255	0.379485	0.000440378	0.387905	0.0531623	0.863026	0.00154914	0.709823	0.00160573	0.720885	0.000875265	0.786845	2.55479e-05	0.632001	2.64867e-05	0.643822	0.00433333	0.450696	0.00462232	0.461659	FALSE
chr10	11199618	A	C	chr10_11199618_A_C	-0.000481045	0.671932	0.0115647	0.672179	0.0218785	0.189333	-5.29317e-05	0.499402	0.000254628	0.499262	0.21636	0.552801	1.65985e-05	0.624305	0.00260355	0.624479	0.00473499	0.374859	-9.25648e-06	0.503551	5.70476e-05	0.504016	-7.14547e-05	0.573695	0.00297728	0.572858	FALSE
chr10	11200508	G	C	chr10_11200508_G_C	0.0843138	0.148044	0.0843138	0.152065	0.0311288	0.105792	0.00289328	0.122003	0.00289328	0.12447	0.387851	0.360478	0.0313386	0.166312	0.0313386	0.172015	0.0115612	0.155536	0.00102844	0.127726	0.00102844	0.130738	0.0220271	0.104259	0.0220271	0.10713	FALSE
chr10	11208721	C	G	chr10_11208721_C_G	-0.0446947	0.300765	0.0446947	0.291842	0.0261277	0.140746	-0.00122223	0.216115	0.00122223	0.210961	0.259442	0.492188	-0.0117878	0.345232	0.0117878	0.335714	0.00679699	0.278925	-0.000320857	0.256209	0.000320857	0.248382	-0.0115407	0.225103	0.0115407	0.217626	FALSE
chr10	11209162	C	T	chr10_11209162_C_T	-0.105002	0.112965	0.105002	0.109714	0.0337089	0.0854771	-0.00365939	0.0920185	0.00365939	0.0902395	0.31021	0.433732	-0.0324732	0.166515	0.0324732	0.161336	0.0103511	0.177169	-0.00112057	0.116815	0.00112057	0.114274	-0.0273084	0.0760271	0.0273084	0.0740292	FALSE
chr10	11209798	G	A	chr10_11209798_G_A	0.0132896	0.621421	0.0132896	0.636559	0.00570594	0.903495	7.49561e-05	0.710871	7.49561e-05	0.728029	0.412289	0.341234	0.00546922	0.464903	0.00546922	0.477397	0.00232482	0.560646	3.05421e-05	0.567769	3.05421e-05	0.5821	0.00334567	0.520881	0.00334567	0.534782	FALSE
chr10	11218477	C	A	chr10_11218477_C_A	0.032947	0.393796	0.0367575	0.400373	0.0152923	0.346474	0.000664307	0.369476	0.000699864	0.375445	0.155234	0.653642	0.00500033	0.519042	0.00548774	0.527235	0.00233797	0.570258	0.000101715	0.464641	0.000106264	0.473032	0.00747257	0.329722	0.0084507	0.33617	FALSE
chr10	11220690	G	A	chr10_11220690_G_A	-0.0117809	0.394355	0.0309745	0.390678	0.0106394	0.544524	-0.000187547	0.429009	0.000361954	0.425727	0.213421	0.556662	-0.0021031	0.451765	0.00627664	0.448118	0.00217146	0.578178	-3.19982e-05	0.465085	6.95319e-05	0.460981	-0.00312019	0.313709	0.00770599	0.310882	FALSE
chr10	11220922	G	A	chr10_11220922_G_A	-0.0433291	0.32341	0.0433291	0.313468	0.0111188	0.519589	-0.000545506	0.3793	0.000545506	0.368019	0.15224	0.656499	-0.00674015	0.471146	0.00674015	0.458915	0.00167282	0.646701	-8.48175e-05	0.47702	8.48175e-05	0.463986	-0.0100116	0.266765	0.0100116	0.257853	FALSE
chr10	11226011	G	C	chr10_11226011_G_C	0.0749449	0.167646	0.0749449	0.172948	0.0320204	0.0999107	0.00246182	0.125992	0.00246182	0.12841	0.629317	0.213487	0.0476066	0.111554	0.0476066	0.115353	0.020197	0.0684268	0.00156351	0.0922921	0.00156351	0.094231	0.015196	0.154985	0.015196	0.160177	FALSE
chr10	11226385	A	G	chr10_11226385_A_G	-0.00321713	0.76475	0.0080621	0.764445	0.00706286	0.792998	-1.82556e-05	0.794959	5.68454e-05	0.795464	0.813403	0.108513	-0.00249243	0.477482	0.00649867	0.477805	0.00576122	0.322591	-1.37859e-05	0.556803	4.59195e-05	0.557318	-0.000387443	0.838176	0.000819347	0.838345	FALSE
chr10	11226449	G	A	chr10_11226449_G_A	-0.00600561	0.795202	0.00680386	0.792538	0.00403784	0.977646	-2.66589e-05	0.881153	2.94293e-05	0.879491	0.824809	0.100209	-0.00493682	0.517537	0.00561389	0.515187	0.0033289	0.469299	-2.19281e-05	0.664423	2.42764e-05	0.66173	-0.000514474	0.87842	0.000577989	0.87732	FALSE
chr10	11227232	T	C	chr10_11227232_T_C	-0.0189489	0.498491	0.0234142	0.489487	0.00700901	0.785091	-0.000133587	0.602075	0.000173674	0.592244	0.770686	0.136389	-0.0142782	0.27905	0.0177859	0.273856	0.00540779	0.339541	-0.000100629	0.393384	0.000132119	0.386733	-0.00260413	0.582383	0.00310907	0.572016	FALSE
chr10	11234844	G	A	chr10_11234844_G_A	-0.177485	0.0547021	0.177485	0.0535756	0.0254618	0.145869	-0.00496956	0.0785261	0.00496956	0.076964	0.480645	0.293705	-0.08839	0.0606455	0.08839	0.059275	0.0124487	0.141462	-0.00250634	0.0731526	0.00250634	0.0718528	-0.043419	0.0380327	0.043419	0.0372333	FALSE
chr10	11235009	A	G	chr10_11235009_A_G	0.0421064	0.312568	0.0421064	0.322559	0.0132592	0.418775	0.000631276	0.328674	0.000631276	0.338797	0.457373	0.308545	0.0183759	0.252851	0.0183759	0.261309	0.00587335	0.317208	0.000267387	0.272923	0.000267387	0.281805	0.010453	0.241552	0.010453	0.249623	FALSE
chr10	11235650	A	G	chr10_11235650_A_G	0.0189443	0.542727	0.0189443	0.556637	0.0119138	0.476158	0.000269807	0.510059	0.000269807	0.523585	0.277377	0.469323	0.00533726	0.494225	0.00533726	0.506685	0.00341	0.471365	7.70019e-05	0.479897	7.70019e-05	0.492605	0.00481604	0.444653	0.00481604	0.456787	FALSE
chr10	11236160	A	G	chr10_11236160_A_G	0.0545247	0.23373	0.0545247	0.241494	0.0140209	0.381852	0.00079165	0.266462	0.00079165	0.273617	0.57736	0.239144	0.0313464	0.164691	0.0313464	0.169579	0.00808713	0.233675	0.000454751	0.197687	0.000454751	0.203297	0.0125824	0.19273	0.0125824	0.199693	FALSE
chr10	11236245	C	T	chr10_11236245_C_T	-0.0534711	0.254596	0.0534711	0.246916	0.0133412	0.410204	-0.000736261	0.291733	0.000736261	0.283618	0.591899	0.231317	-0.0317412	0.173407	0.0317412	0.167744	0.00788973	0.241805	-0.000436723	0.213787	0.000436723	0.207193	-0.0118805	0.212933	0.0118805	0.206095	FALSE
chr10	11236519	G	T	chr10_11236519_G_T	-0.22454	0.0352551	0.22454	0.0343772	0.0338748	0.084916	-0.00775483	0.0481566	0.00775483	0.0474501	0.588139	0.232618	-0.133604	0.0320037	0.133604	0.0312328	0.0199051	0.0667832	-0.00460471	0.039491	0.00460471	0.0386813	-0.0504533	0.0282341	0.0504533	0.0273016	TRUE
chr10	11242964	A	G	chr10_11242964_A_G	-0.0395225	0.353047	0.0395225	0.343661	0.0114526	0.502933	-0.00046812	0.416153	0.00046812	0.405098	0.374218	0.372179	-0.0166645	0.313625	0.0166645	0.30597	0.00424256	0.405548	-0.000191798	0.365166	0.000191798	0.354802	-0.00999095	0.283109	0.00999095	0.274484	FALSE
chr10	11255983	T	C	chr10_11255983_T_C	0.015799	0.548449	0.0179317	0.560377	0.00801441	0.718804	0.000132267	0.595346	0.000147197	0.609403	0.360016	0.382425	0.00526558	0.449217	0.00619183	0.458835	0.0028556	0.50705	4.39797e-05	0.50482	5.04638e-05	0.515319	0.00419836	0.441535	0.00470966	0.452739	FALSE
chr10	11257086	C	T	chr10_11257086_C_T	0.0532173	0.216295	0.0636113	0.220372	0.0146514	0.368294	0.000986265	0.254274	0.00110263	0.257848	0.65283	0.199145	0.0324627	0.140051	0.0400808	0.142626	0.00944042	0.198468	0.000607217	0.17761	0.000692507	0.18024	0.0114391	0.208607	0.0131889	0.212463	FALSE
chr10	11261464	G	T	chr10_11261464_G_T	-0.141024	0.0742889	0.141024	0.0725605	0.0404343	0.0578134	-0.0058163	0.0605297	0.0058163	0.0597797	0.262516	0.488374	-0.0378186	0.148593	0.0378186	0.143743	0.0107228	0.17002	-0.0015755	0.093854	0.0015755	0.0916406	-0.0358258	0.0494974	0.0358258	0.0484154	FALSE
chr10	11262705	C	T	chr10_11262705_C_T	-0.0198943	0.482917	0.0241659	0.471799	0.0122737	0.459019	-0.000261341	0.46724	0.000309075	0.45651	0.181879	0.605952	-0.00297328	0.545595	0.00412533	0.535822	0.00224041	0.576096	-4.05517e-05	0.519738	5.34256e-05	0.509704	-0.0049653	0.395801	0.00594979	0.385836	FALSE
chr10	11264597	G	A	chr10_11264597_G_A	0.0142224	0.613571	0.0142224	0.629237	0.00571124	0.892959	8.88894e-05	0.701161	8.88894e-05	0.718464	0.303346	0.444627	0.00359786	0.545383	0.00359786	0.558013	0.00160171	0.655236	2.10501e-05	0.632237	2.10501e-05	0.647386	0.00346317	0.521861	0.00346317	0.536753	FALSE
chr10	11264786	G	T	chr10_11264786_G_T	-0.0710032	0.188073	0.0710032	0.182615	0.0163381	0.30769	-0.0012223	0.215468	0.0012223	0.210334	0.332215	0.41522	-0.0243227	0.220991	0.0243227	0.214503	0.00535624	0.346706	-0.000413006	0.231361	0.000413006	0.224445	-0.0177795	0.138545	0.0177795	0.134198	FALSE
chr10	11277361	G	A	chr10_11277361_G_A	0.0100185	0.699919	0.0100185	0.715234	0.00982934	0.593559	9.90135e-05	0.689654	9.90135e-05	0.706819	0.022875	0.932376	0.000250564	0.890571	0.000250564	0.904983	0.000226717	0.926181	2.47822e-06	0.87973	2.47822e-06	0.894227	0.00131794	0.752828	0.00131794	0.76815	FALSE
chr10	11281086	A	G	chr10_11281086_A_G	0.0882069	0.143489	0.0882069	0.147756	0.0199326	0.236391	0.00202951	0.163389	0.00202951	0.167297	0.359106	0.383489	0.0316218	0.170382	0.0316218	0.175418	0.00720086	0.27036	0.00073401	0.168319	0.00073401	0.172888	0.0227591	0.0995617	0.0227591	0.102727	FALSE
chr10	11286752	A	G	chr10_11286752_A_G	0.473073	0.00584291	0.473073	0.00625273	0.0916135	0.00672198	0.0465569	0.00536662	0.0465569	0.00575148	0.276269	0.472029	0.131827	0.0301294	0.131827	0.0307863	0.0257245	0.0439949	0.0131957	0.0138491	0.0131957	0.0141279	0.120646	0.00367288	0.120646	0.00400293	TRUE
chr10	11293009	G	A	chr10_11293009_G_A	-0.0337418	0.387937	0.0337418	0.376246	0.0183349	0.249829	-0.000640707	0.322422	0.000640707	0.313176	0.200656	0.578716	-0.00619611	0.464068	0.00619611	0.452009	0.00362852	0.444772	-0.000116057	0.392061	0.000116057	0.38066	-0.00816647	0.308773	0.00816647	0.299021	FALSE
chr10	11293985	A	G	chr10_11293985_A_G	-0.0536939	0.298863	0.054079	0.29276	0.0333087	0.0941153	-0.00233865	0.196035	0.00234375	0.193	0.160678	0.642686	-0.00851349	0.454212	0.00857956	0.445226	0.00530025	0.350122	-0.000371429	0.302118	0.000372304	0.295493	-0.0126872	0.243788	0.012757	0.238278	FALSE
chr10	11294155	C	G	chr10_11294155_C_G	0.101957	0.100505	0.118556	0.101479	0.0309126	0.102919	0.00360978	0.0938308	0.00390355	0.0942684	0.19738	0.581569	0.0219344	0.214613	0.0247076	0.21849	0.0061798	0.308251	0.000767567	0.154775	0.000816651	0.156823	0.0249393	0.0701931	0.0294838	0.0709247	FALSE
chr10	11295626	C	T	chr10_11295626_C_T	0.00206399	0.327454	0.0413812	0.328419	0.016395	0.307488	0.000181736	0.310278	0.000728841	0.310516	0.210971	0.561438	4.23873e-05	0.40482	0.00896555	0.405575	0.00336628	0.470064	3.72544e-05	0.367716	0.000155188	0.368363	0.000350922	0.255816	0.00997348	0.256715	FALSE
chr10	11295720	G	A	chr10_11295720_G_A	-0.0049316	0.783016	0.00784035	0.77637	0.0177426	0.265426	-7.89401e-05	0.65479	0.000131763	0.649269	0.210088	0.562816	-0.00139211	0.712792	0.00185467	0.706554	0.00372714	0.439358	-2.23403e-05	0.625397	3.09322e-05	0.619356	-0.00122426	0.69319	0.00200232	0.686626	FALSE
chr10	11296025	G	A	chr10_11296025_G_A	-0.0214785	0.523572	0.0214785	0.509624	0.00962234	0.604265	-0.000215494	0.560132	0.000215494	0.545147	0.202499	0.57478	-0.00440748	0.556319	0.00440748	0.543923	0.0018725	0.615812	-4.27533e-05	0.575817	4.27533e-05	0.562179	-0.00545914	0.433448	0.00545914	0.421444	FALSE
chr10	11302488	G	A	chr10_11302488_G_A	0.200117	0.0427511	0.200117	0.0438645	0.0495311	0.0395093	0.0112432	0.0383756	0.0112432	0.0386595	0.501932	0.279672	0.0981795	0.0478567	0.0981795	0.049377	0.0245225	0.048453	0.00548517	0.0367665	0.00548517	0.0375869	0.0497817	0.0296123	0.0497817	0.0304623	TRUE
chr10	11305559	G	C	chr10_11305559_G_C	-0.00261046	0.819775	0.00604999	0.813362	0.00673026	0.8086	-2.16743e-05	0.84284	4.1173e-05	0.835236	0.0856995	0.788252	-0.000134099	0.851448	0.00047974	0.845988	0.0005741	0.844885	-1.21833e-06	0.870954	3.19056e-06	0.865004	-0.000525589	0.781248	0.00119885	0.774942	FALSE
chr10	11305651	G	A	chr10_11305651_G_A	0.00332526	0.801042	0.00625577	0.811978	0.00481404	0.944905	1.72913e-05	0.868715	2.88106e-05	0.880369	0.0965638	0.765088	0.000304113	0.81172	0.000644898	0.821402	0.000463223	0.868192	1.62566e-06	0.861182	2.96522e-06	0.871266	0.000643092	0.753922	0.00129412	0.764806	FALSE
chr10	11402793	C	T	chr10_11402793_C_T	-0.00751557	0.767905	0.00866224	0.756009	0.00683962	0.799132	-3.59926e-05	0.823684	4.79124e-05	0.81246	0.703701	0.173265	-0.00508504	0.49994	0.00593998	0.490855	0.00486977	0.369911	-2.41999e-05	0.59311	3.30871e-05	0.583162	-0.00141798	0.747867	0.00157677	0.737172	FALSE
chr10	11402871	T	C	chr10_11402871_T_C	-0.00526844	0.809284	0.00635998	0.801769	0.00601739	0.8699	-3.58353e-05	0.845911	4.02343e-05	0.837933	0.77309	0.133394	-0.00416949	0.531356	0.00499934	0.525304	0.00467659	0.379108	-2.84365e-05	0.619938	3.17808e-05	0.612704	-0.000630389	0.850405	0.000763771	0.843409	FALSE
chr10	11403186	C	T	chr10_11403186_C_T	0.138098	0.0891614	0.138098	0.0921883	0.0535751	0.031579	0.00877536	0.0543889	0.00877536	0.0554339	0.899295	0.0376985	0.125758	0.0388943	0.125758	0.0404825	0.0484315	0.010485	0.00802785	0.0293058	0.00802785	0.0300986	0.00680883	0.3451	0.00680883	0.355242	TRUE
chr10	11403427	G	T	chr10_11403427_G_T	0.0352517	0.377447	0.0352517	0.38878	0.0115444	0.498507	0.000425956	0.411425	0.000425956	0.423478	0.898088	0.0393818	0.0317935	0.184169	0.0317935	0.190571	0.0103837	0.178913	0.000384494	0.241957	0.000384494	0.250001	0.00168315	0.698054	0.00168315	0.713566	FALSE
chr10	11403611	G	C	chr10_11403611_G_C	0.0116404	0.663337	0.0116404	0.678054	0.00428954	0.985471	5.15043e-05	0.787993	5.15043e-05	0.804543	0.844977	0.0839634	0.0098675	0.366701	0.0098675	0.377482	0.00363218	0.444486	4.37788e-05	0.531285	4.37788e-05	0.545654	0.000916208	0.804545	0.000916208	0.819214	FALSE
chr10	11403808	C	G	chr10_11403808_C_G	-0.086771	0.149632	0.086771	0.14544	0.0182206	0.259561	-0.00166266	0.176778	0.00166266	0.172824	0.663788	0.194063	-0.0575406	0.0991583	0.0575406	0.0953626	0.0120245	0.146499	-0.00109719	0.124767	0.00109719	0.121747	-0.0168014	0.149773	0.0168014	0.145037	FALSE
chr10	11440888	G	A	chr10_11440888_G_A	-0.0389178	0.366764	0.0389178	0.357845	0.0157058	0.323251	-0.000606152	0.365237	0.000606152	0.356445	0.568187	0.244802	-0.0219333	0.261089	0.0219333	0.254182	0.0089514	0.210974	-0.00034133	0.273228	0.00034133	0.266263	-0.00899217	0.318248	0.00899217	0.309292	FALSE
chr10	11440920	G	A	chr10_11440920_G_A	-0.00179323	0.783464	0.00731109	0.783825	0.0163752	0.303212	3.16877e-06	0.691943	0.000102383	0.692935	0.556521	0.25086	-0.000914352	0.575143	0.00429647	0.575397	0.00904854	0.208448	5.09232e-06	0.529028	5.97722e-05	0.529542	-0.000379504	0.716148	0.00172603	0.716268	FALSE
chr10	11448282	G	A	chr10_11448282_G_A	-0.0160091	0.323977	0.0532422	0.323842	0.017938	0.263313	-0.000277367	0.315302	0.0011159	0.315545	0.357808	0.385744	-0.00594145	0.31808	0.018403	0.317332	0.00629874	0.297651	-0.000102387	0.296293	0.000381543	0.296434	-0.00422694	0.252198	0.0133509	0.251855	FALSE
chr10	11455449	C	G	chr10_11455449_C_G	-0.00928576	0.589015	0.0173409	0.58546	0.00981242	0.59547	-5.90703e-05	0.598061	0.000190254	0.594808	0.161206	0.640988	-0.00168631	0.629101	0.00277991	0.625561	0.00153537	0.666513	-1.17084e-05	0.630548	2.95646e-05	0.627646	-0.00241358	0.505565	0.00420789	0.502459	FALSE
chr10	11465648	C	T	chr10_11465648_C_T	-0.0734854	0.178133	0.0734854	0.17288	0.0196842	0.226664	-0.00151084	0.182792	0.00151084	0.178329	0.360322	0.383416	-0.0272367	0.197446	0.0272367	0.190957	0.00730143	0.262615	-0.000578008	0.187679	0.000578008	0.182016	-0.0185877	0.12791	0.0185877	0.123672	FALSE
chr10	11465651	G	A	chr10_11465651_G_A	-0.0196643	0.320288	0.0476305	0.314304	0.0162668	0.316866	-0.000429175	0.332833	0.000701592	0.326597	0.362488	0.38096	-0.00896262	0.309106	0.0165398	0.303515	0.00599544	0.314128	-0.000176548	0.309042	0.000250356	0.302901	-0.00516697	0.249743	0.0118265	0.245073	FALSE
chr10	11472354	A	T	chr10_11472354_A_T	-0.227609	0.0353125	0.227609	0.0343678	0.0307155	0.104932	-0.00758944	0.0526012	0.00758944	0.0519619	0.654737	0.192216	-0.149297	0.0271556	0.149297	0.026758	0.0201313	0.0680432	-0.00501764	0.0396121	0.00501764	0.0389527	-0.0442558	0.0368963	0.0442558	0.0358838	TRUE
chr10	11480931	C	G	chr10_11480931_C_G	0.34068	0.0142364	0.34068	0.0146614	0.0647433	0.0186799	0.0228685	0.0143959	0.0228685	0.0146925	0.524682	0.266645	0.184672	0.0182135	0.184672	0.01872	0.0346082	0.0238477	0.0125757	0.0146341	0.0125757	0.0148421	0.081787	0.00983935	0.081787	0.010065	TRUE
chr10	11515400	G	T	chr10_11515400_G_T	-0.0220163	0.472724	0.0248288	0.461077	0.0121732	0.46106	-0.000271109	0.467102	0.000304548	0.456384	0.456046	0.309047	-0.00994717	0.352265	0.0112554	0.344918	0.0055643	0.329455	-0.000122893	0.367561	0.000138447	0.359144	-0.0057783	0.374882	0.00644203	0.365081	FALSE
chr10	11515521	G	A	chr10_11515521_G_A	-0.175253	0.0537794	0.175253	0.0525249	0.0389878	0.0655508	-0.00744665	0.0538162	0.00744665	0.0530608	0.524333	0.268114	-0.0924374	0.0541601	0.0924374	0.0524839	0.0205891	0.0659199	-0.00395729	0.048599	0.00395729	0.0475989	-0.0426854	0.0384536	0.0426854	0.0373603	TRUE
chr10	11515615	T	G	chr10_11515615_T_G	0.0403703	0.363619	0.0403703	0.373286	0.0134692	0.402614	0.000637072	0.3682	0.000637072	0.378164	0.574044	0.241237	0.0237863	0.24502	0.0237863	0.253115	0.00778507	0.245885	0.000376356	0.269657	0.000376356	0.277971	0.00868571	0.314285	0.00868571	0.323024	FALSE
chr10	11516106	T	C	chr10_11516106_T_C	-0.00735344	0.792037	0.00735344	0.776724	0.0056405	0.909122	-4.02518e-05	0.853392	4.02518e-05	0.837171	0.718224	0.166223	-0.00537392	0.51666	0.00537392	0.504536	0.00405778	0.414851	-2.94416e-05	0.623736	2.94416e-05	0.60947	-0.00111469	0.80205	0.00111469	0.786454	FALSE
chr10	11527825	C	T	chr10_11527825_C_T	-0.150129	0.0686026	0.150129	0.0674032	0.0304842	0.109169	-0.00497665	0.077392	0.00497665	0.0761923	0.413448	0.339227	-0.0611933	0.0899917	0.0611933	0.0869781	0.0124028	0.143586	-0.00199644	0.0819171	0.00199644	0.0805204	-0.0384696	0.0454568	0.0384696	0.044395	FALSE
chr10	11528696	G	A	chr10_11528696_G_A	-0.0578138	0.24907	0.0578138	0.24168	0.0118376	0.478225	-0.000676542	0.314611	0.000676542	0.305266	0.448422	0.314759	-0.0254688	0.216702	0.0254688	0.209978	0.00531155	0.342207	-0.00029803	0.265216	0.00029803	0.257196	-0.0143513	0.186	0.0143513	0.180328	FALSE
chr10	11532425	G	T	chr10_11532425_G_T	-0.204081	0.0438342	0.204081	0.0428779	0.031803	0.10022	-0.00700422	0.0584385	0.00700422	0.0576169	0.490396	0.286038	-0.101457	0.0515917	0.101457	0.0501226	0.014928	0.108923	-0.00330124	0.0572245	0.00330124	0.0561018	-0.0481938	0.0314785	0.0481938	0.0306062	FALSE
chr10	11532458	T	C	chr10_11532458_T_C	0.0034301	0.207192	0.0743476	0.210583	0.0141017	0.384945	-8.08178e-05	0.267777	0.00128693	0.272478	0.509835	0.273037	0.000837094	0.170667	0.0419471	0.174165	0.00756402	0.256134	-4.34905e-05	0.216351	0.000749378	0.221062	-0.000947965	0.176167	0.0173	0.179563	FALSE
chr10	11532844	G	A	chr10_11532844_G_A	-0.402204	0.00976262	0.402204	0.00947097	0.0698469	0.0149956	-0.0281806	0.0108811	0.0281806	0.0105396	0.498833	0.282093	-0.20199	0.0145521	0.20199	0.0143377	0.0346317	0.0225744	-0.0140808	0.0119684	0.0140808	0.0116416	-0.100927	0.00630286	0.100927	0.00608131	TRUE
chr10	11533733	T	A	chr10_11533733_T_A	0.046332	0.36251	0.046332	0.371481	0.00951448	0.608275	0.000633534	0.445254	0.000633534	0.455008	0.436337	0.326496	0.0184503	0.344313	0.0184503	0.353152	0.00395487	0.426717	0.000248073	0.402489	0.000248073	0.411463	0.0115677	0.302414	0.0115677	0.309488	FALSE
chr10	11533743	T	G	chr10_11533743_T_G	0.0442778	0.309152	0.0463943	0.315594	0.0133078	0.412152	0.000687465	0.335001	0.000709082	0.34089	0.434887	0.327628	0.0191854	0.267809	0.0199917	0.272831	0.00566695	0.329503	0.000291084	0.289658	0.000299319	0.295167	0.0106483	0.245964	0.0112358	0.25115	FALSE
chr10	11533832	T	C	chr10_11533832_T_C	0.0146605	0.589273	0.0174537	0.597356	0.0236099	0.163458	0.000387731	0.44971	0.000448325	0.454817	0.413765	0.34299	0.00475906	0.498783	0.00608696	0.503829	0.00967366	0.193894	0.000124506	0.394555	0.000153313	0.399826	0.00358544	0.506086	0.00430633	0.513579	FALSE
chr10	11535667	C	G	chr10_11535667_C_G	-0.00804025	0.588226	0.0169193	0.582934	0.00864896	0.672853	-6.53344e-05	0.636527	0.000141885	0.631593	0.193974	0.586917	-0.00179074	0.614288	0.00304876	0.608813	0.00162489	0.652712	-1.32754e-05	0.643073	2.42234e-05	0.637739	-0.00210871	0.496361	0.00426187	0.491936	FALSE
chr10	11554154	G	A	chr10_11554154_G_A	0.0127151	0.476972	0.0232461	0.484526	0.00827598	0.700141	0.000116646	0.544141	0.000194662	0.55246	0.281328	0.46512	0.0032232	0.449295	0.00640189	0.455502	0.00230819	0.562337	2.94608e-05	0.501853	5.30092e-05	0.50921	0.00288836	0.379556	0.00599425	0.386364	FALSE
chr10	11578575	C	G	chr10_11578575_C_G	0.00274849	0.824976	0.00560665	0.828757	0.00915369	0.635675	2.77183e-05	0.803038	5.02993e-05	0.807755	0.390668	0.358541	0.00101313	0.646204	0.00225419	0.649896	0.00357834	0.454324	1.04202e-05	0.657351	2.01456e-05	0.661719	0.000738365	0.74742	0.00137352	0.751948	FALSE
chr10	11581687	A	C	chr10_11581687_A_C	0.00309371	0.644211	0.012988	0.647696	0.00600054	0.866864	2.37329e-05	0.720935	8.17629e-05	0.72529	0.143325	0.675303	0.000655363	0.673103	0.00192074	0.676014	0.000825812	0.788663	4.23021e-06	0.731613	1.15515e-05	0.734682	0.000695492	0.567024	0.0030011	0.570449	FALSE
chr10	11604686	G	A	chr10_11604686_G_A	0.0071491	0.72845	0.00878128	0.739025	0.00731637	0.772362	5.62022e-05	0.750878	6.67972e-05	0.762582	0.240723	0.520024	0.00186703	0.648914	0.00212738	0.658257	0.00174551	0.636483	1.43977e-05	0.682092	1.60877e-05	0.692574	0.00187846	0.641946	0.00223097	0.652305	FALSE
chr10	11604983	T	C	chr10_11604983_T_C	0.0165592	0.506733	0.0216502	0.512255	0.0149848	0.343049	0.000257438	0.460305	0.000329425	0.465138	0.294674	0.452619	0.0037416	0.48204	0.00568161	0.485252	0.00435382	0.396507	5.7937e-05	0.441064	8.50854e-05	0.444502	0.00427299	0.416691	0.00552741	0.421339	FALSE
chr10	11605066	A	T	chr10_11605066_A_T	-0.0494042	0.284179	0.0494042	0.27587	0.0126193	0.447031	-0.00067739	0.325861	0.00067739	0.316504	0.283708	0.466377	-0.0134626	0.325769	0.0134626	0.316663	0.0034086	0.462651	-0.000173192	0.343709	0.000173192	0.333165	-0.0125919	0.207822	0.0125919	0.201373	FALSE
chr10	11610708	C	T	chr10_11610708_C_T	0.0103876	0.695205	0.0110945	0.70458	0.00568906	0.892569	5.87877e-05	0.780372	6.37334e-05	0.790936	0.598358	0.228607	0.00556677	0.500609	0.0060028	0.508727	0.00340868	0.461982	3.17236e-05	0.604337	3.47741e-05	0.613012	0.00222939	0.646201	0.00240088	0.655972	FALSE
chr10	11625280	T	C	chr10_11625280_T_C	0.0453682	0.305225	0.0453682	0.314337	0.0173631	0.295493	0.000802198	0.305469	0.000802198	0.313638	0.310288	0.434077	0.0149448	0.319913	0.0149448	0.328741	0.00557877	0.343287	0.000271182	0.305309	0.000271182	0.314522	0.0113613	0.232194	0.0113613	0.239317	FALSE
chr10	11673637	A	G	chr10_11673637_A_G	-0.00822967	0.719859	0.0101739	0.710294	0.00834849	0.694876	-6.65077e-05	0.728586	8.27375e-05	0.717576	0.305966	0.436854	-0.00235706	0.599274	0.00301902	0.592163	0.00258722	0.535831	-1.94655e-05	0.627958	2.49912e-05	0.6194	-0.00195309	0.627395	0.00251203	0.617765	FALSE
chr10	11674152	C	T	chr10_11674152_C_T	-0.163684	0.0625157	0.163684	0.0610953	0.0348137	0.0796786	-0.00601518	0.0634708	0.00601518	0.062559	0.409388	0.342361	-0.0666596	0.0842437	0.0666596	0.0817566	0.0140936	0.115859	-0.00242992	0.0696007	0.00242992	0.0682512	-0.041531	0.041003	0.041531	0.0397863	FALSE
chr10	11684554	G	A	chr10_11684554_G_A	-0.00110156	0.749864	0.00853054	0.747552	0.00536524	0.916438	-9.73792e-06	0.830157	4.26806e-05	0.827829	0.747555	0.146488	-0.000799964	0.46401	0.00632344	0.461752	0.00399315	0.421535	-6.94017e-06	0.591017	3.14325e-05	0.588399	-8.57456e-05	0.768083	0.00128618	0.765924	FALSE
chr10	11684823	T	C	chr10_11684823_T_C	0.0649275	0.194318	0.0649275	0.200304	0.0161141	0.312911	0.00108558	0.219925	0.00108558	0.225777	0.848634	0.0792821	0.0551008	0.0936746	0.0551008	0.0971573	0.0136958	0.12274	0.000921768	0.129921	0.000921768	0.133479	0.00520349	0.404957	0.00520349	0.417503	FALSE
chr10	11684867	C	T	chr10_11684867_C_T	-0.346055	0.015153	0.346055	0.0146815	0.0567758	0.0259515	-0.0205814	0.0176616	0.0205814	0.0172567	0.852114	0.0770409	-0.297233	0.00749092	0.297233	0.00723052	0.048469	0.00997153	-0.0177119	0.00997457	0.0177119	0.00971532	-0.0277419	0.0751464	0.0277419	0.0732168	TRUE
chr10	11685786	C	T	chr10_11685786_C_T	-0.00206259	0.794507	0.00701615	0.790252	0.00645812	0.842263	-9.47382e-06	0.825344	4.86017e-05	0.821254	0.73893	0.154375	-0.00155662	0.512279	0.00525827	0.509263	0.00480086	0.372385	-7.07382e-06	0.592	3.65969e-05	0.588558	-0.000323928	0.812119	0.00100989	0.807534	FALSE
chr10	11698179	C	T	chr10_11698179_C_T	0.00507197	0.518818	0.0224206	0.521556	0.0319743	0.0939074	0.000246684	0.343406	0.000667502	0.344741	0.704754	0.173999	0.0036574	0.322882	0.0161401	0.324318	0.0224983	0.05325	0.000178567	0.229771	0.000480704	0.230903	0.000708195	0.540388	0.00356956	0.542741	FALSE
chr10	11699031	G	A	chr10_11699031_G_A	-0.0110563	0.66208	0.0127966	0.650226	0.00685678	0.803339	-6.05577e-05	0.737636	7.90359e-05	0.724968	0.385557	0.360882	-0.00446871	0.516407	0.00513766	0.507577	0.00269295	0.529866	-2.49775e-05	0.600169	3.208e-05	0.589532	-0.00289471	0.564747	0.00326945	0.553472	FALSE
chr10	11699084	T	G	chr10_11699084_T_G	0.00982363	0.457666	0.0263455	0.459656	0.0113218	0.506599	0.000211358	0.470267	0.000338097	0.472401	0.364341	0.378943	0.00318931	0.390317	0.00987445	0.392184	0.00412333	0.413089	7.3067e-05	0.408766	0.000124467	0.410577	0.0026597	0.369974	0.00665481	0.371764	FALSE
chr10	11699324	A	T	chr10_11699324_A_T	0.0122521	0.657352	0.0122521	0.672762	0.00995645	0.584685	0.000138631	0.645933	0.000138631	0.662243	0.327753	0.413374	0.00439425	0.554996	0.00439425	0.567296	0.00332142	0.47059	4.99402e-05	0.562301	4.99402e-05	0.575848	0.00305826	0.571243	0.00305826	0.585304	FALSE
chr10	11710866	A	T	chr10_11710866_A_T	0.0867406	0.150533	0.094249	0.152712	0.0147102	0.362855	0.00150641	0.215038	0.00159775	0.217578	0.843956	0.0846715	0.0744376	0.0743036	0.0807431	0.0759558	0.0124606	0.141199	0.00129527	0.128632	0.00137197	0.129835	0.00666275	0.345076	0.00724391	0.353274	FALSE
chr10	11717905	T	C	chr10_11717905_T_C	0.0364545	0.340345	0.0364545	0.351452	0.012549	0.443403	0.000452035	0.358324	0.000452035	0.369753	0.517336	0.27149	0.0187931	0.246037	0.0187931	0.253999	0.00649352	0.289321	0.000232992	0.274622	0.000232992	0.283538	0.00901123	0.266803	0.00901123	0.275892	FALSE
chr10	11718007	C	T	chr10_11718007_C_T	0.00186522	0.78821	0.00733248	0.785257	0.00930505	0.628781	2.07163e-05	0.770427	6.85186e-05	0.767573	0.518904	0.270728	0.00122884	0.577671	0.00392846	0.574359	0.00484463	0.36766	1.32124e-05	0.595157	3.68414e-05	0.591923	0.000274703	0.733585	0.00156089	0.730565	FALSE
chr10	11718087	G	A	chr10_11718087_G_A	0.00504334	0.645559	0.0145405	0.650157	0.00951706	0.610649	8.00092e-05	0.652993	0.000153217	0.658447	0.52567	0.267055	0.00294724	0.46812	0.00786126	0.472224	0.00508689	0.360497	4.56955e-05	0.501439	8.35747e-05	0.506226	0.000933674	0.568288	0.00338854	0.572473	FALSE
chr10	11718092	G	A	chr10_11718092_G_A	-0.0437865	0.303116	0.0437865	0.293674	0.0144782	0.363769	-0.000636476	0.311258	0.000636476	0.301983	0.524542	0.267665	-0.0229362	0.221669	0.0229362	0.214697	0.00760713	0.250522	-0.000334147	0.241196	0.000334147	0.233591	-0.0105277	0.239659	0.0105277	0.231505	FALSE
chr10	11718294	A	G	chr10_11718294_A_G	0.0533126	0.236715	0.0533126	0.244619	0.0112739	0.509304	0.000619696	0.303775	0.000619696	0.312735	0.525387	0.267775	0.0278324	0.179894	0.0278324	0.18533	0.00593358	0.313293	0.000324471	0.234159	0.000324471	0.241674	0.0127412	0.187063	0.0127412	0.19425	FALSE
chr10	11718364	G	A	chr10_11718364_G_A	-0.0535911	0.254863	0.0535911	0.247025	0.0192859	0.249586	-0.00113966	0.239516	0.00113966	0.233638	0.487703	0.290058	-0.0266708	0.20291	0.0266708	0.196994	0.00956205	0.201346	-0.000575381	0.197509	0.000575381	0.192416	-0.0134287	0.191887	0.0134287	0.185306	FALSE
chr10	11718412	T	A	chr10_11718412_T_A	-0.0558829	0.247971	0.0664042	0.246387	0.015782	0.352648	-0.00138212	0.273963	0.00147884	0.273832	0.474202	0.298504	-0.0266406	0.209289	0.0317327	0.206817	0.00762495	0.262169	-0.000679001	0.228565	0.000725724	0.22737	-0.0139098	0.186911	0.0164981	0.186251	FALSE
chr10	11718459	G	A	chr10_11718459_G_A	-0.00994164	0.254163	0.0613512	0.257332	0.02323	0.195263	-0.000591579	0.219758	0.00190733	0.221908	0.470084	0.301295	-0.00608881	0.209093	0.0301956	0.210274	0.0111298	0.174377	-0.0003333	0.186555	0.00094605	0.187965	-0.00249933	0.195453	0.0150563	0.19804	FALSE
chr10	11725615	A	G	chr10_11725615_A_G	0.115968	0.0990642	0.115968	0.101555	0.0199231	0.219795	0.00244188	0.128741	0.00244188	0.131045	0.680988	0.183681	0.0773403	0.0647943	0.0773403	0.0666596	0.0134516	0.123725	0.0016074	0.0897921	0.0016074	0.0917164	0.021754	0.106917	0.021754	0.110015	FALSE
chr10	11725786	T	A	chr10_11725786_T_A	0.0045205	0.841178	0.0045205	0.855713	0.00435618	0.974852	2.01182e-05	0.898307	2.01182e-05	0.913154	0.612706	0.219665	0.00291556	0.608321	0.00291556	0.620809	0.00267154	0.528669	1.29813e-05	0.719494	1.29813e-05	0.734252	0.000927323	0.804531	0.000927323	0.818764	FALSE
chr10	11737389	A	C	chr10_11737389_A_C	0.0210462	0.38444	0.0336052	0.387539	0.0158573	0.324982	0.000489891	0.35983	0.000600066	0.361589	0.637819	0.207042	0.0131809	0.245038	0.0214147	0.246463	0.00995755	0.187418	0.000302296	0.253459	0.000374289	0.254871	0.00414596	0.364668	0.00669927	0.36721	FALSE
chr10	11741874	A	G	chr10_11741874_A_G	-0.0380454	0.320824	0.0427093	0.313834	0.0427006	0.05198	-0.00181024	0.165916	0.00197392	0.163605	0.803816	0.114916	-0.0309091	0.166284	0.0345713	0.16257	0.0344014	0.0228909	-0.00147273	0.101873	0.00160125	0.100512	-0.00401734	0.472853	0.00456357	0.461804	FALSE
chr10	11742089	T	C	chr10_11742089_T_C	-0.0351968	0.371746	0.0351968	0.360285	0.0134301	0.405203	-0.00047448	0.376267	0.00047448	0.364928	0.890057	0.047751	-0.031335	0.176611	0.031335	0.171387	0.0119635	0.147078	-0.000422684	0.218189	0.000422684	0.211931	-0.00201026	0.68296	0.00201026	0.668279	FALSE
chr10	11742481	C	T	chr10_11742481_C_T	-0.0611878	0.219357	0.0611878	0.212769	0.0213442	0.205814	-0.00132883	0.203099	0.00132883	0.198307	0.92596	0.0206537	-0.0567065	0.0977659	0.0567065	0.0946877	0.0197283	0.0696025	-0.00122919	0.113224	0.00122919	0.110566	-0.00261842	0.618265	0.00261842	0.603482	FALSE
chr10	11742970	G	A	chr10_11742970_G_A	0.0226492	0.482308	0.0226492	0.496677	0.020381	0.211905	0.000477237	0.36381	0.000477237	0.374978	0.792967	0.123189	0.0179734	0.258654	0.0179734	0.267157	0.0161586	0.0937214	0.000378589	0.224768	0.000378589	0.232038	0.00253743	0.601341	0.00253743	0.616905	FALSE
chr10	11742979	C	T	chr10_11742979_C_T	0.00261398	0.825185	0.00516202	0.833967	0.00785066	0.729111	1.76203e-05	0.828924	3.81823e-05	0.837491	0.785485	0.128214	0.00203611	0.547214	0.00403669	0.553916	0.00616515	0.304134	1.3732e-05	0.597544	2.98762e-05	0.604512	0.000246122	0.857399	0.000643092	0.865907	FALSE
chr10	11743768	T	C	chr10_11743768_T_C	-0.00706946	0.801741	0.00706946	0.785947	0.0206112	0.206691	-0.00013843	0.65248	0.00013843	0.63521	0.210418	0.562396	-0.00138178	0.743942	0.00138178	0.730571	0.00438991	0.395006	-2.75202e-05	0.63582	2.75202e-05	0.621079	-0.00178795	0.716474	0.00178795	0.700516	FALSE
chr10	11743855	G	A	chr10_11743855_G_A	0.0371021	0.377864	0.0371194	0.38845	0.0213872	0.210809	0.00106407	0.317168	0.00106433	0.324847	0.211445	0.560782	0.00841489	0.44361	0.00841726	0.45325	0.00461816	0.389894	0.000239557	0.368147	0.000239594	0.37614	0.00918113	0.307979	0.00918431	0.316499	FALSE
chr10	11757772	C	T	chr10_11757772_C_T	0.0306496	0.384255	0.0306496	0.396741	0.0045688	0.972301	0.000146099	0.588511	0.000146099	0.605085	0.677793	0.18746	0.0209871	0.22579	0.0209871	0.232939	0.00310323	0.485926	0.000100293	0.398189	0.000100293	0.409791	0.00550518	0.386209	0.00550518	0.398704	FALSE
chr10	11757777	A	G	chr10_11757777_A_G	-0.00814958	0.673846	0.0118477	0.666571	0.00524853	0.915697	-4.08549e-05	0.780018	5.96398e-05	0.771806	0.675771	0.188624	-0.00543834	0.423694	0.00800297	0.418959	0.0035156	0.455037	-2.67753e-05	0.564354	3.97769e-05	0.558116	-0.00152278	0.659446	0.00217063	0.652461	FALSE
chr10	11757832	A	C	chr10_11757832_A_C	-0.0163289	0.59718	0.0163289	0.582111	0.0044692	0.976674	-7.52235e-05	0.75187	7.52235e-05	0.735067	0.702425	0.174548	-0.011291	0.353155	0.011291	0.342901	0.00312971	0.483344	-5.18416e-05	0.521425	5.18416e-05	0.507839	-0.0028566	0.598408	0.0028566	0.5834	FALSE
chr10	11758230	T	G	chr10_11758230_T_G	-0.00263121	0.570037	0.0180319	0.57104	0.0101679	0.570752	-7.49646e-05	0.575725	0.000213638	0.577127	0.71279	0.169566	-0.00142575	0.356459	0.0125499	0.357015	0.00718951	0.265376	-4.74689e-05	0.399636	0.000147236	0.40037	-0.000590692	0.577808	0.00315036	0.577415	FALSE
chr10	11758359	C	T	chr10_11758359_C_T	-0.053906	0.275481	0.0542869	0.269377	0.015193	0.344183	-0.00090788	0.303643	0.000912093	0.297873	0.662374	0.195656	-0.0361154	0.18395	0.0363608	0.179935	0.0100245	0.185021	-0.000604254	0.217062	0.000606968	0.213142	-0.0102275	0.276434	0.0102942	0.269607	FALSE
chr10	11758519	A	T	chr10_11758519_A_T	0.0209564	0.491123	0.0209564	0.506278	0.00565176	0.89	0.000117697	0.620909	0.000117697	0.638435	0.542246	0.257845	0.011316	0.327644	0.011316	0.337338	0.00306742	0.489536	6.35829e-05	0.454816	6.35829e-05	0.468064	0.00487321	0.415423	0.00487321	0.428916	FALSE
chr10	11782516	G	A	chr10_11782516_G_A	-0.0211722	0.52881	0.0211722	0.51436	0.00624974	0.860677	-0.000124258	0.657848	0.000124258	0.640098	0.45183	0.311723	-0.00967469	0.398605	0.00967469	0.387265	0.00281861	0.511424	-5.6831e-05	0.517843	5.6831e-05	0.504239	-0.00552583	0.426864	0.00552583	0.413982	FALSE
chr10	11782536	C	G	chr10_11782536_C_G	0.00454656	0.765675	0.00753077	0.775309	0.00290503	0.999367	1.64188e-05	0.896057	2.2285e-05	0.905778	0.475451	0.296587	0.00195359	0.57003	0.00345867	0.578301	0.0013711	0.690335	7.18481e-06	0.741895	1.01434e-05	0.751159	0.00123061	0.676681	0.00189117	0.68628	FALSE
chr10	11782606	C	T	chr10_11782606_C_T	-0.00535733	0.662552	0.0138688	0.657197	0.0053034	0.921325	-3.36199e-05	0.768764	7.62912e-05	0.762042	0.557815	0.249198	-0.00295713	0.459519	0.00756171	0.455418	0.00295755	0.498641	-1.85858e-05	0.582788	4.16125e-05	0.577406	-0.00136081	0.584692	0.00323134	0.579558	FALSE
chr10	11782851	C	A	chr10_11782851_C_A	-0.0658398	0.19237	0.0767024	0.188967	0.0166438	0.337976	-0.00174969	0.231654	0.00185544	0.228084	0.694303	0.17928	-0.0441923	0.11683	0.0520848	0.11433	0.011329	0.172231	-0.00115854	0.156267	0.00123538	0.153415	-0.0122235	0.205596	0.0138717	0.20181	FALSE
chr10	11783097	C	T	chr10_11783097_C_T	-0.0209711	0.355631	0.0400266	0.353896	0.0187119	0.246714	-0.000354729	0.308094	0.000771301	0.30662	0.74504	0.152074	-0.0152181	0.201558	0.0296629	0.200175	0.0139958	0.118746	-0.000258347	0.199094	0.000574854	0.19829	-0.0030011	0.421144	0.00569414	0.418352	FALSE
chr10	11837927	C	T	chr10_11837927_C_T	-0.160878	0.0503469	0.192015	0.0491615	0.0231685	0.179763	-0.00289125	0.0868244	0.0041225	0.0858733	0.516895	0.270299	-0.0869274	0.0516528	0.101077	0.0504389	0.011772	0.152816	-0.0015932	0.0757781	0.00215271	0.07476	-0.038865	0.0353678	0.0468203	0.0346475	FALSE
chr10	11845054	T	C	chr10_11845054_T_C	-0.0360692	0.36579	0.0360692	0.354293	0.0100371	0.578229	-0.000400864	0.425437	0.000400864	0.412724	0.425625	0.332347	-0.0163073	0.29509	0.0163073	0.286104	0.00447164	0.399841	-0.000190115	0.351318	0.000190115	0.341065	-0.00880798	0.286726	0.00880798	0.277217	FALSE
chr10	11845562	C	T	chr10_11845562_C_T	-0.0075282	0.673529	0.0122137	0.664304	0.00735449	0.769776	-6.06616e-05	0.709312	9.4805e-05	0.698593	0.416941	0.338773	-0.00282088	0.518114	0.00486066	0.511003	0.00300365	0.493857	-2.24227e-05	0.577409	3.72868e-05	0.56877	-0.00202614	0.572417	0.00313765	0.563912	FALSE
chr10	11863545	A	C	chr10_11863545_A_C	-0.0265635	0.458733	0.0291064	0.450223	0.0100139	0.58543	-0.000348183	0.513178	0.000369673	0.503345	0.746396	0.147766	-0.0202303	0.270131	0.0222177	0.264476	0.00752024	0.25965	-0.00026714	0.340413	0.000283935	0.334387	-0.00339965	0.539156	0.003695	0.530004	FALSE
chr10	11863547	A	C	chr10_11863547_A_C	-0.0279657	0.461114	0.0279657	0.449131	0.0137674	0.399952	-0.000353506	0.45921	0.000353506	0.446565	0.747727	0.147019	-0.0211263	0.271529	0.0211263	0.263888	0.0103131	0.181505	-0.000266527	0.302867	0.000266527	0.293558	-0.00371723	0.536164	0.00371723	0.522527	FALSE
chr10	11863881	T	G	chr10_11863881_T_G	-1.1836	0.000284303	1.1836	0.000244715	0.0943571	0.00606006	-0.116334	0.00110412	0.116334	0.00105144	0.825077	0.0950387	-0.984949	0.000113411	0.984949	0.000108611	0.0785535	0.00225649	-0.0975471	0.000556561	0.0975471	0.000547262	-0.154782	0.0020595	0.154782	0.00187525	TRUE
chr10	11871594	T	C	chr10_11871594_T_C	0.00897971	0.269922	0.0550631	0.269729	0.0152527	0.336428	0.000116014	0.284331	0.000873209	0.283183	0.607819	0.224137	0.00547213	0.18128	0.0330429	0.18088	0.0092481	0.20258	7.074e-05	0.205696	0.000523619	0.205351	0.0020309	0.235706	0.011717	0.23544	FALSE
chr10	11874824	T	C	chr10_11874824_T_C	0.0737104	0.169085	0.0737104	0.174265	0.0206799	0.208608	0.00155227	0.171253	0.00155227	0.175158	0.804379	0.109603	0.0596516	0.0867482	0.0596516	0.0901343	0.0167164	0.089907	0.00126228	0.105283	0.00126228	0.107769	0.00754879	0.305889	0.00754879	0.316157	FALSE
chr10	11874855	G	T	chr10_11874855_G_T	-0.489303	0.00614363	0.489303	0.00589327	0.111007	0.00327944	-0.0547985	0.00420807	0.0547985	0.00411342	0.798996	0.112949	-0.395246	0.00342046	0.395246	0.00324446	0.0890178	0.00132668	-0.0444087	0.0024227	0.0444087	0.00237886	-0.058993	0.0199929	0.058993	0.0195047	TRUE
chr10	11875003	G	A	chr10_11875003_G_A	-0.0283962	0.264533	0.0516134	0.258776	0.0149712	0.347217	-0.000322317	0.279786	0.000781832	0.27451	0.791753	0.116092	-0.0219878	0.137152	0.0411916	0.134342	0.0119602	0.148593	-0.000248563	0.17284	0.000628644	0.169485	-0.00342665	0.403663	0.00557029	0.395511	FALSE
chr10	11875405	C	T	chr10_11875405_C_T	-0.110509	0.111216	0.110509	0.108277	0.0372854	0.0704813	-0.00438723	0.085182	0.00438723	0.0838036	0.671293	0.189934	-0.0753657	0.0730555	0.0753657	0.070696	0.024946	0.0449862	-0.00297849	0.0606511	0.00297849	0.0594489	-0.0201534	0.122597	0.0201534	0.118654	FALSE
chr10	11882218	T	C	chr10_11882218_T_C	0.0217905	0.496185	0.0217905	0.509864	0.00822398	0.704044	0.000176127	0.559715	0.000176127	0.576301	0.366473	0.377862	0.00800839	0.40763	0.00800839	0.418945	0.00297874	0.49589	6.40142e-05	0.469297	6.40142e-05	0.482586	0.00577671	0.390541	0.00577671	0.403298	FALSE
chr10	11882645	G	A	chr10_11882645_G_A	-0.0589798	0.229358	0.0589798	0.222129	0.0128779	0.43308	-0.000731731	0.288813	0.000731731	0.280618	0.622434	0.214545	-0.0357545	0.153687	0.0357545	0.149054	0.00812387	0.238215	-0.000448107	0.206676	0.000448107	0.200604	-0.0122029	0.212937	0.0122029	0.205773	FALSE
chr10	11882662	T	G	chr10_11882662_T_G	0.0339659	0.35554	0.0339659	0.366743	0.0152699	0.352936	0.000585677	0.333363	0.000585677	0.343206	0.635256	0.207498	0.0215994	0.221095	0.0215994	0.227783	0.00975671	0.195591	0.000376519	0.233127	0.000376519	0.239843	0.00684059	0.333574	0.00684059	0.344423	FALSE
chr10	11882874	G	A	chr10_11882874_G_A	-0.0891627	0.15773	0.0891627	0.15331	0.0195685	0.241722	-0.0020293	0.176613	0.0020293	0.172462	0.676579	0.184306	-0.0582468	0.102612	0.0582468	0.0990206	0.0128097	0.137853	-0.0012942	0.124301	0.0012942	0.121102	-0.0166855	0.165731	0.0166855	0.160979	FALSE
chr10	11882893	G	A	chr10_11882893_G_A	-0.00672031	0.333798	0.0398278	0.335431	0.0128368	0.430382	-0.000126479	0.35308	0.000524548	0.355388	0.679747	0.182702	-0.00779737	0.200232	0.0274349	0.20113	0.00877694	0.215907	-0.000129392	0.238464	0.000363663	0.240045	0.000304873	0.359377	0.00652619	0.360704	FALSE
chr10	11918603	A	G	chr10_11918603_A_G	0.0529787	0.246187	0.0529787	0.254399	0.0131457	0.417185	0.00072861	0.28532	0.00072861	0.293576	0.203822	0.573179	0.0113351	0.345549	0.0113351	0.355655	0.00274538	0.52746	0.000160833	0.346057	0.000160833	0.356664	0.013235	0.185946	0.013235	0.192408	FALSE
chr10	11995549	C	G	chr10_11995549_C_G	0.0094502	0.713009	0.0094502	0.728448	0.00998256	0.585247	8.83358e-05	0.692949	8.83358e-05	0.710064	0.212201	0.559466	0.00203782	0.660123	0.00203782	0.67391	0.00211839	0.586365	1.91499e-05	0.654619	1.91499e-05	0.669164	0.00237547	0.620349	0.00237547	0.635404	FALSE
chr10	12022870	A	G	chr10_12022870_A_G	0.00613736	0.616224	0.0152085	0.614957	0.0107013	0.541168	8.12611e-05	0.610284	0.000170599	0.609196	0.470934	0.299385	0.00263733	0.460846	0.00686767	0.459626	0.00504169	0.356375	3.47059e-05	0.478048	7.67928e-05	0.476794	0.00181177	0.515705	0.00413961	0.51477	FALSE
chr10	12023766	A	G	chr10_12023766_A_G	0.0192529	0.52517	0.0192529	0.539903	0.0143612	0.367439	0.000264565	0.469126	0.000264565	0.484572	0.0158153	0.950218	0.000263461	0.876872	0.000263461	0.891421	0.000240511	0.92431	3.76471e-06	0.832215	3.76471e-06	0.84714	0.00157677	0.706033	0.00157677	0.721908	FALSE
chr10	12024028	T	G	chr10_12024028_T_G	0.00495671	0.785518	0.00697059	0.796051	0.00710741	0.788214	3.3842e-05	0.804293	4.88692e-05	0.815316	0.0339426	0.906348	0.000191389	0.892026	0.000251587	0.901776	0.000243762	0.922893	1.31839e-06	0.898079	1.76758e-06	0.908012	0.000744716	0.793763	0.00103371	0.804292	FALSE
chr10	12024063	T	C	chr10_12024063_T_C	-0.00215079	0.885044	0.00368049	0.878731	0.00885718	0.658206	-1.93145e-05	0.861445	3.32801e-05	0.854395	0.0343999	0.905399	-4.17376e-05	0.943003	0.000109954	0.937036	0.000299681	0.908672	-3.57715e-07	0.936285	9.7392e-07	0.930718	-0.000236594	0.896258	0.000493831	0.89006	FALSE
chr10	12041899	T	A	chr10_12041899_T_A	0.0551765	0.23607	0.0551765	0.243699	0.0126463	0.441632	0.000766801	0.284592	0.000766801	0.29288	0.550514	0.251994	0.0301497	0.172288	0.0301497	0.178215	0.00682603	0.277579	0.000411056	0.217012	0.000411056	0.223403	0.0124458	0.198831	0.0124458	0.206031	FALSE
chr10	12042191	A	C	chr10_12042191_A_C	-0.0149236	0.634418	0.0149236	0.620509	0.00834226	0.693477	-0.000119031	0.683343	0.000119031	0.666559	0.719494	0.163836	-0.0107889	0.39997	0.0107889	0.389254	0.00600989	0.309716	-8.56945e-05	0.477134	8.56945e-05	0.46441	-0.00244534	0.647422	0.00244534	0.632671	FALSE
chr10	12042640	G	C	chr10_12042640_G_C	-0.0117017	0.667908	0.0125217	0.655616	0.0103299	0.565026	-0.000114281	0.656765	0.000122987	0.642602	0.917554	0.0270734	-0.0107389	0.361303	0.0114901	0.352888	0.00947	0.198664	-0.000104775	0.408239	0.000112751	0.398772	-0.000641504	0.866285	0.000682789	0.856056	FALSE
chr10	12053871	G	T	chr10_12053871_G_T	-0.00491854	0.770216	0.00811518	0.762906	0.00894616	0.653259	-3.61273e-05	0.775464	6.5773e-05	0.767748	0.681865	0.185792	-0.00320943	0.514309	0.00542931	0.508516	0.00612137	0.306382	-2.34447e-05	0.557421	4.40523e-05	0.551767	-0.00111787	0.73116	0.00164822	0.724186	FALSE
chr10	12054060	G	T	chr10_12054060_G_T	-0.0103619	0.714834	0.0103619	0.69988	0.0127209	0.438044	-0.000133173	0.635102	0.000133173	0.61743	0.719066	0.16572	-0.00742895	0.427589	0.00742895	0.415715	0.0091185	0.206135	-9.51831e-05	0.419498	9.51831e-05	0.407593	-0.00163393	0.728082	0.00163393	0.712888	FALSE
chr10	12054170	C	T	chr10_12054170_C_T	-0.10178	0.125638	0.10178	0.122299	0.0183222	0.26702	-0.00219683	0.162776	0.00219683	0.15933	0.726581	0.160327	-0.0738966	0.0747015	0.0738966	0.0727295	0.0132661	0.131542	-0.00158042	0.107909	0.00158042	0.105662	-0.0163711	0.161505	0.0163711	0.156875	FALSE
chr10	12069091	T	C	chr10_12069091_T_C	-0.00629373	0.814678	0.00689948	0.802537	0.00565927	0.886705	-4.00251e-05	0.859258	4.45738e-05	0.846626	0.980636	0.000780329	-0.00614861	0.4899	0.00675046	0.481574	0.00555627	0.332982	-3.91033e-05	0.602295	4.36228e-05	0.592455	-0.000106388	0.982339	0.000109564	0.97113	FALSE
chr10	12078446	C	A	chr10_12078446_C_A	0.0532661	0.248944	0.0532661	0.256872	0.0131073	0.423914	0.00078889	0.288817	0.00078889	0.297776	0.515288	0.273979	0.0288515	0.187523	0.0288515	0.193517	0.00690894	0.279522	0.000436146	0.225215	0.000436146	0.232055	0.0124617	0.198054	0.0124617	0.204896	FALSE
chr10	12112400	G	C	chr10_12112400_G_C	-0.0244385	0.51037	0.0252169	0.500943	0.0108594	0.531012	-0.000421969	0.507432	0.000425359	0.499399	0.217028	0.550388	-0.0052409	0.542424	0.00537791	0.533658	0.00234051	0.574389	-8.73265e-05	0.531978	8.79234e-05	0.522455	-0.00606412	0.42258	0.00628325	0.414149	FALSE
chr10	12112582	G	A	chr10_12112582_G_A	-0.0445369	0.342121	0.0445369	0.332072	0.00999207	0.585107	-0.000561519	0.41571	0.000561519	0.404282	0.339729	0.401327	-0.016189	0.331695	0.016189	0.322819	0.00355366	0.46188	-0.000212311	0.383838	0.000212311	0.373769	-0.0111295	0.263189	0.0111295	0.255447	FALSE
chr10	12112834	C	T	chr10_12112834_C_T	-0.0136366	0.544749	0.0221103	0.543633	0.0101666	0.571905	-0.000240642	0.555048	0.000296622	0.55305	0.413776	0.337705	-0.00547851	0.429674	0.00898746	0.428707	0.00420977	0.411405	-9.68509e-05	0.456971	0.000120072	0.456025	-0.00311225	0.455176	0.00540832	0.453692	FALSE
chr10	12122386	A	G	chr10_12122386_A_G	0.00504263	0.831558	0.00525108	0.841161	0.00656684	0.824333	2.9866e-05	0.868375	3.11146e-05	0.878136	0.31385	0.427756	0.00170926	0.705293	0.00177206	0.713971	0.0020281	0.595586	9.94247e-06	0.755822	1.03187e-05	0.76511	0.00123696	0.756265	0.00131953	0.766625	FALSE
chr10	12122543	A	G	chr10_12122543_A_G	0.0236529	0.46155	0.0236529	0.47562	0.00861298	0.676249	0.000208535	0.515134	0.000208535	0.531096	0.374599	0.369462	0.00878162	0.379816	0.00878162	0.390447	0.00320759	0.47669	7.70154e-05	0.433144	7.70154e-05	0.445977	0.00605936	0.363518	0.00605936	0.376128	FALSE
chr10	12129741	G	A	chr10_12129741_G_A	-0.0125915	0.554359	0.0188418	0.55061	0.00936536	0.623447	-5.89151e-05	0.604044	0.00016283	0.600884	0.970653	0.00230643	-0.0121337	0.286065	0.0182336	0.284034	0.00910293	0.211285	-5.63827e-05	0.36942	0.0001578	0.367665	-0.000446195	0.873924	0.000611334	0.870753	FALSE
chr10	12182024	C	T	chr10_12182024_C_T	-0.0168234	0.595514	0.0168234	0.580083	0.00671646	0.822586	-0.00011552	0.681699	0.00011552	0.664586	0.595149	0.2291	-0.0101182	0.38972	0.0101182	0.379394	0.00400491	0.418159	-6.97942e-05	0.493406	6.97942e-05	0.480638	-0.0036823	0.543454	0.0036823	0.528431	FALSE
chr10	12214560	A	G	chr10_12214560_A_G	0.023377	0.501228	0.023377	0.514089	0.00770904	0.728964	0.000240531	0.565434	0.000240531	0.579843	0.460625	0.306444	0.0112098	0.38089	0.0112098	0.391296	0.00361774	0.453134	0.000116754	0.452856	0.000116754	0.464928	0.00587834	0.412977	0.00587834	0.425298	FALSE
chr10	12241933	A	C	chr10_12241933_A_C	0.0589898	0.256416	0.0623675	0.261005	0.0126116	0.442944	0.00089425	0.31429	0.000928542	0.319319	0.523736	0.27019	0.0313931	0.200717	0.032623	0.205423	0.00655182	0.290919	0.000467271	0.248443	0.000479758	0.253346	0.0135383	0.210754	0.0144974	0.21372	FALSE
chr10	12242393	G	A	chr10_12242393_G_A	-0.0391281	0.348274	0.0391281	0.338557	0.01305	0.42039	-0.000551579	0.36327	0.000551579	0.353027	0.424285	0.332767	-0.0160428	0.294922	0.0160428	0.286321	0.00546956	0.33569	-0.000225886	0.311497	0.000225886	0.302542	-0.00985915	0.270254	0.00985915	0.262044	FALSE
chr10	12243584	C	T	chr10_12243584_C_T	-0.00228055	0.83743	0.00537089	0.832464	0.00713123	0.78729	-1.43489e-05	0.846885	3.77333e-05	0.841825	0.316304	0.425932	-0.00084898	0.706656	0.00174038	0.701308	0.0022423	0.569981	-5.43006e-06	0.739731	1.21611e-05	0.734513	-0.000663734	0.755361	0.00141004	0.750183	FALSE
chr10	12243736	A	T	chr10_12243736_A_T	0.00973539	0.705539	0.00973539	0.720957	0.00753385	0.755964	7.1625e-05	0.72845	7.1625e-05	0.745093	0.381547	0.364384	0.00381458	0.541076	0.00381458	0.554198	0.00288598	0.508441	2.81132e-05	0.591566	2.81132e-05	0.606309	0.00249139	0.605782	0.00249139	0.620612	FALSE
chr10	12244252	C	T	chr10_12244252_C_T	-0.0029916	0.706174	0.0101089	0.707912	0.00664503	0.817751	-3.91778e-05	0.745683	7.59811e-05	0.746327	0.538195	0.260148	-0.00167903	0.48644	0.00556105	0.488281	0.00357908	0.450465	-2.15142e-05	0.563974	4.16116e-05	0.565752	-0.000685965	0.640386	0.00228655	0.64236	FALSE
chr10	12244417	G	A	chr10_12244417_G_A	-0.0865501	0.149044	0.0865501	0.144671	0.0201168	0.219545	-0.00183285	0.162701	0.00183285	0.159557	0.524317	0.267869	-0.0465343	0.124153	0.0465343	0.120105	0.0106926	0.172216	-0.000994878	0.133824	0.000994878	0.130849	-0.0200502	0.117666	0.0200502	0.114188	FALSE
chr10	12252967	C	T	chr10_12252967_C_T	-0.00996742	0.488522	0.0239662	0.482304	0.00886211	0.654623	-0.000102387	0.541271	0.00022379	0.53428	0.731413	0.15433	-0.00601618	0.278522	0.0174374	0.27485	0.00644181	0.293659	-6.23118e-05	0.354621	0.000161361	0.349682	-0.00231037	0.531088	0.00365371	0.52318	FALSE
chr10	12253339	G	A	chr10_12253339_G_A	-0.293871	0.0198094	0.293871	0.0192785	0.0556251	0.0276001	-0.0166738	0.020524	0.0166738	0.0204543	0.714986	0.163301	-0.211316	0.0138659	0.211316	0.013357	0.0400437	0.0164008	-0.0120549	0.0144368	0.0120549	0.0141914	-0.0497054	0.0284041	0.0497054	0.0277861	TRUE
chr10	12253340	T	C	chr10_12253340_T_C	-0.241924	0.030485	0.241924	0.0297661	0.046788	0.0437269	-0.0122804	0.0325474	0.0122804	0.032035	0.714586	0.163538	-0.176822	0.0202865	0.176822	0.0196948	0.0339196	0.0253161	-0.00907274	0.022621	0.00907274	0.0222411	-0.0385125	0.0439005	0.0385125	0.043036	TRUE
chr10	12264216	G	T	chr10_12264216_G_T	0.0205985	0.501657	0.0205985	0.516496	0.00981225	0.595255	0.000200274	0.515931	0.000200274	0.532621	0.778967	0.130283	0.016007	0.269832	0.016007	0.27866	0.00762261	0.248901	0.000155071	0.326482	0.000155071	0.337082	0.00247868	0.601444	0.00247868	0.616113	FALSE
chr10	12265253	C	T	chr10_12265253_C_T	-0.0271613	0.452211	0.0271613	0.439875	0.0120004	0.469982	-0.000332098	0.456124	0.000332098	0.442858	0.367817	0.37748	-0.00929848	0.393314	0.00929848	0.382662	0.00436347	0.39478	-0.000113004	0.402344	0.000113004	0.390943	-0.00723756	0.349534	0.00723756	0.338918	FALSE
chr10	12265612	C	T	chr10_12265612_C_T	0.00162612	0.439411	0.0293937	0.439756	0.00716341	0.776156	2.93211e-05	0.544433	0.000242943	0.545353	0.38778	0.361115	0.00044725	0.363832	0.0119313	0.364854	0.00286505	0.515289	8.57757e-06	0.453578	0.000100878	0.454481	0.000508122	0.344956	0.00746622	0.345456	FALSE
chr10	12265828	C	T	chr10_12265828_C_T	0.206504	0.0395364	0.206504	0.0408094	0.0621995	0.020516	0.0128659	0.0276649	0.0128659	0.0279388	0.443902	0.318764	0.0904455	0.0523617	0.0904455	0.0542989	0.0279227	0.0360465	0.00570269	0.0306532	0.00570269	0.0312224	0.0521651	0.0256623	0.0521651	0.0263879	TRUE
chr10	12265895	C	T	chr10_12265895_C_T	0.0801548	0.16343	0.0801548	0.168517	0.0197777	0.231348	0.00176663	0.174128	0.00176663	0.178511	0.416057	0.338467	0.0317836	0.164085	0.0317836	0.170026	0.00793335	0.239589	0.000678056	0.164207	0.000678056	0.16865	0.0201518	0.116217	0.0201518	0.120524	FALSE
chr10	12265964	A	G	chr10_12265964_A_G	-0.0627088	0.237508	0.0627088	0.23062	0.017077	0.283775	-0.0011476	0.248476	0.0011476	0.242006	0.387414	0.361751	-0.0262265	0.228626	0.0262265	0.221989	0.00672686	0.282773	-0.000485434	0.230395	0.000485434	0.224419	-0.0167728	0.16492	0.0167728	0.160392	FALSE
chr10	12340929	A	C	chr10_12340929_A_C	0.018085	0.541705	0.0184562	0.554591	0.0158858	0.314243	0.000291291	0.471716	0.000297295	0.483307	0.675342	0.188971	0.0121967	0.341578	0.012441	0.34964	0.0107603	0.169333	0.000196787	0.325791	0.000200738	0.333533	0.0033806	0.532367	0.00345364	0.54416	FALSE
chr10	12340960	T	G	chr10_12340960_T_G	0.010657	0.475305	0.024887	0.474734	0.0162439	0.308015	0.000123891	0.419679	0.000387588	0.417451	0.675229	0.189266	0.00637136	0.290492	0.0163399	0.289906	0.0110583	0.165094	7.04244e-05	0.284889	0.000256373	0.283125	0.0025676	0.466376	0.00479064	0.466791	FALSE
chr10	12341335	A	G	chr10_12341335_A_G	0.0275938	0.43664	0.0275938	0.448966	0.0112268	0.511138	0.000310275	0.452636	0.000310275	0.466679	0.596872	0.23	0.0172647	0.280629	0.0172647	0.288966	0.00664415	0.284108	0.000193479	0.321901	0.000193479	0.332141	0.00561316	0.397613	0.00561316	0.409372	FALSE
chr10	12349128	G	A	chr10_12349128_G_A	0.112647	0.0958887	0.112647	0.098524	0.0202836	0.215088	0.00232067	0.124754	0.00232067	0.127318	0.959233	0.00511203	0.108116	0.0388886	0.108116	0.0402683	0.0194478	0.0695087	0.00222669	0.0671413	0.00222669	0.0685484	0.00358385	0.502069	0.00358385	0.516066	FALSE
chr10	12350564	G	T	chr10_12350564_G_T	-0.0840758	0.159052	0.0840758	0.154645	0.0214467	0.195238	-0.00187395	0.161347	0.00187395	0.158087	0.775404	0.13199	-0.0658826	0.0865487	0.0658826	0.0836381	0.0166677	0.0899835	-0.0014714	0.101931	0.0014714	0.0999137	-0.0100592	0.253457	0.0100592	0.245312	FALSE
chr10	12350610	T	C	chr10_12350610_T_C	0.0716286	0.17848	0.0716286	0.184159	0.019246	0.232108	0.0014107	0.185714	0.0014107	0.190031	0.770024	0.135079	0.0552777	0.0962276	0.0552777	0.0995204	0.0148575	0.107411	0.00109182	0.117327	0.00109182	0.120174	0.00928434	0.261046	0.00928434	0.270514	FALSE
chr10	12359689	C	G	chr10_12359689_C_G	0.0841775	0.154917	0.0841775	0.160163	0.0654188	0.0179371	0.00586669	0.0662099	0.00586669	0.0673064	0.189469	0.594158	0.0173836	0.27523	0.0173836	0.284142	0.0127003	0.137859	0.00123646	0.122276	0.00123646	0.125115	0.0205297	0.115869	0.0205297	0.120307	FALSE
chr10	12413197	T	C	chr10_12413197_T_C	0.291422	0.0205395	0.291422	0.0211584	0.0258418	0.142195	0.00784939	0.0473076	0.00784939	0.0480392	0.678454	0.179901	0.201105	0.015252	0.201105	0.0157962	0.0173992	0.0846184	0.0053735	0.0342131	0.0053735	0.0349223	0.0531432	0.0243255	0.0531432	0.0250657	TRUE
chr10	12419248	A	G	chr10_12419248_A_G	0.0244531	0.45828	0.0244531	0.471583	0.0114634	0.505949	0.000328193	0.456086	0.000328193	0.468826	0.410297	0.340422	0.0101852	0.359833	0.0101852	0.370392	0.00468373	0.379966	0.000135434	0.377239	0.000135434	0.38886	0.00626737	0.365866	0.00626737	0.377922	FALSE
chr10	12419774	T	C	chr10_12419774_T_C	0.0481602	0.228056	0.061682	0.231473	0.0223612	0.200897	0.0015922	0.204563	0.00171308	0.207098	0.591942	0.22969	0.0272827	0.15966	0.0357883	0.162867	0.0130565	0.137995	0.000926523	0.153303	0.00100256	0.15565	0.0106594	0.197002	0.0134287	0.200111	FALSE
chr10	12419945	G	C	chr10_12419945_G_C	-0.00471417	0.705958	0.0105614	0.697849	0.00974176	0.598889	-7.59574e-05	0.681997	0.000109614	0.671372	0.521733	0.268947	-0.00296144	0.501347	0.0054131	0.493812	0.00519696	0.355754	-4.43974e-05	0.523066	5.85091e-05	0.513914	-0.0010083	0.629663	0.00244375	0.622168	FALSE
chr10	12448652	C	A	chr10_12448652_C_A	0.00470967	0.701882	0.0101127	0.70811	0.0107195	0.540734	5.74761e-05	0.658637	0.00010884	0.666079	0.705435	0.172288	0.00317024	0.428292	0.00703798	0.43347	0.00751691	0.251785	3.84361e-05	0.445227	7.51924e-05	0.450202	0.000943201	0.705004	0.00168633	0.71109	FALSE
chr10	12448787	C	T	chr10_12448787_C_T	-0.081972	0.153297	0.081972	0.148971	0.0156564	0.321396	-0.00128469	0.197558	0.00128469	0.192733	0.766891	0.137521	-0.0623656	0.0850863	0.0623656	0.0824152	0.0120107	0.14543	-0.000977377	0.125218	0.000977377	0.122253	-0.0115217	0.225677	0.0115217	0.218202	FALSE
chr10	12485784	A	G	chr10_12485784_A_G	0.0241724	0.476909	0.0241724	0.489683	0.00606178	0.866243	0.00016394	0.603273	0.00016394	0.618879	0.661896	0.195801	0.0158451	0.307754	0.0158451	0.316344	0.00399962	0.419302	0.000107407	0.428378	0.000107407	0.440657	0.00446989	0.467607	0.00446989	0.480648	FALSE
chr10	12485868	C	T	chr10_12485868_C_T	-0.0348832	0.396207	0.0348832	0.385127	0.0173155	0.273954	-0.000635327	0.347117	0.000635327	0.337611	0.621938	0.216455	-0.022012	0.255447	0.022012	0.248097	0.0108051	0.168373	-0.000402174	0.247184	0.000402174	0.240137	-0.00698191	0.365415	0.00698191	0.354486	FALSE
chr10	12500976	G	A	chr10_12500976_G_A	0.198702	0.0434754	0.198702	0.0448845	0.0452962	0.0467892	0.010011	0.0408767	0.010011	0.0417614	0.515825	0.27299	0.101766	0.045615	0.101766	0.0472212	0.0233499	0.0518432	0.00510191	0.0378821	0.00510191	0.0388406	0.0484415	0.0304697	0.0484415	0.0312912	TRUE
chr10	12501004	C	T	chr10_12501004_C_T	0.0627285	0.20499	0.0627285	0.211727	0.0147345	0.365692	0.00104004	0.242209	0.00104004	0.248615	0.486041	0.290572	0.030109	0.169649	0.030109	0.175063	0.00709836	0.270104	0.000490919	0.198322	0.000490919	0.204162	0.0153278	0.156469	0.0153278	0.161861	FALSE
chr10	12501130	T	C	chr10_12501130_T_C	0.0390747	0.328827	0.0390747	0.339193	0.0102814	0.567082	0.000426074	0.385821	0.000426074	0.3981	0.477028	0.296168	0.0184015	0.2515	0.0184015	0.259324	0.00489672	0.363754	0.000200304	0.304918	0.000200304	0.31406	0.00962732	0.253877	0.00962732	0.262688	FALSE
chr10	12501145	G	A	chr10_12501145_G_A	0.0962523	0.141794	0.0986295	0.144576	0.0665106	0.017433	0.00693165	0.0668113	0.0070337	0.0666742	0.490366	0.288188	0.0467021	0.130714	0.0478886	0.133674	0.0324268	0.0264403	0.00334726	0.0621486	0.0033982	0.0626312	0.0234403	0.105035	0.0240119	0.107042	FALSE
chr10	12507613	C	A	chr10_12507613_C_A	-0.316475	0.0185662	0.316475	0.0181082	0.0428049	0.0528274	-0.0147195	0.0274321	0.0147195	0.0268648	0.547157	0.254423	-0.172114	0.0213369	0.172114	0.0209142	0.0233752	0.0517465	-0.00809812	0.025381	0.00809812	0.0249305	-0.075129	0.0135016	0.075129	0.0131371	TRUE
chr10	12509332	A	G	chr10_12509332_A_G	0.0667421	0.238466	0.0667421	0.24489	0.0150479	0.357664	0.00135738	0.276621	0.00135738	0.282897	0.310183	0.436252	0.0241563	0.259982	0.0241563	0.267627	0.00497831	0.374617	0.000505446	0.272992	0.000505446	0.28078	0.0172666	0.17509	0.0172666	0.181189	FALSE
chr10	12509496	A	C	chr10_12509496_A_C	-0.00513354	0.71125	0.0104433	0.707918	0.00683926	0.810459	-4.862e-05	0.747843	7.82369e-05	0.743959	0.329187	0.416192	-0.00139128	0.594483	0.00368469	0.592755	0.00223228	0.575593	-1.42379e-05	0.652058	2.70336e-05	0.649232	-0.00127348	0.631131	0.00249297	0.627956	FALSE
chr10	12509653	A	G	chr10_12509653_A_G	-0.0694656	0.143291	0.10548	0.142354	0.0228416	0.19184	-0.00274432	0.150632	0.00325974	0.150736	0.398673	0.353327	-0.0213821	0.160789	0.0388604	0.159193	0.00852724	0.225816	-0.000910274	0.152377	0.00115926	0.151532	-0.0180272	0.100042	0.0268781	0.0993485	FALSE
chr10	12513737	G	A	chr10_12513737_G_A	0.0369896	0.270046	0.0470264	0.276118	0.0171287	0.287857	0.000736315	0.259094	0.000842609	0.263076	0.32106	0.420469	0.01132	0.282538	0.0147577	0.288934	0.00542946	0.336349	0.000225103	0.261932	0.000261509	0.268248	0.00989091	0.196462	0.0123077	0.201339	FALSE
chr10	12513740	T	G	chr10_12513740_T_G	-0.0197313	0.546128	0.0197313	0.531585	0.00814233	0.710339	-0.000167998	0.601566	0.000167998	0.585451	0.311404	0.430885	-0.00633463	0.475445	0.00633463	0.464261	0.00255631	0.538166	-5.43842e-05	0.529842	5.43842e-05	0.516028	-0.00498118	0.449531	0.00498118	0.436412	FALSE
chr10	12514034	A	C	chr10_12514034_A_C	-0.0135887	0.663195	0.0135887	0.648724	0.0101195	0.576386	-0.000152585	0.644989	0.000152585	0.629365	0.385171	0.360482	-0.00540453	0.521261	0.00540453	0.50869	0.00393669	0.425353	-6.10938e-05	0.532842	6.10938e-05	0.519748	-0.00344094	0.562245	0.00344094	0.548382	FALSE
chr10	12514074	C	T	chr10_12514074_C_T	-0.0844265	0.177665	0.0844265	0.172394	0.0343311	0.0834132	-0.00335768	0.124976	0.00335768	0.122189	0.389944	0.356194	-0.0337685	0.184143	0.0337685	0.178915	0.0135329	0.126208	-0.00134952	0.128419	0.00134952	0.124753	-0.020987	0.129056	0.020987	0.124741	FALSE
chr10	12514562	A	G	chr10_12514562_A_G	0.00962368	0.716213	0.00962368	0.732024	0.00652247	0.837349	6.14453e-05	0.770484	6.14453e-05	0.786875	0.262621	0.487738	0.00243751	0.657148	0.00243751	0.670809	0.00171745	0.636004	1.56038e-05	0.711525	1.56038e-05	0.726194	0.00246122	0.628164	0.00246122	0.643143	FALSE
chr10	12535161	G	A	chr10_12535161_G_A	-0.26933	0.0249869	0.26933	0.0246565	0.0393495	0.0622894	-0.0113472	0.0340209	0.0113472	0.0338398	0.40231	0.350343	-0.114935	0.0422859	0.114935	0.0409422	0.0163412	0.0969235	-0.00493377	0.040823	0.00493377	0.0400067	-0.0683964	0.0163705	0.0683964	0.0159095	TRUE
chr10	12547937	C	G	chr10_12547937_C_G	0.000949972	0.775728	0.00728878	0.778552	0.00646443	0.83579	8.51376e-06	0.810733	4.60383e-05	0.813555	0.32603	0.416052	0.000645451	0.629989	0.00230125	0.63269	0.00215465	0.586417	5.11109e-06	0.685186	1.48308e-05	0.688839	0.000246122	0.672837	0.00192292	0.675349	FALSE
chr10	12606186	T	G	chr10_12606186_T_G	0.466159	0.00640034	0.466159	0.0066798	0.0564848	0.0264601	0.0270448	0.01141	0.0270448	0.0116611	0.832626	0.094987	0.38744	0.00316354	0.38744	0.00333257	0.0470173	0.0108425	0.0224744	0.00643256	0.0224744	0.00667211	0.0491227	0.0280944	0.0491227	0.0290249	TRUE
chr10	12634494	G	A	chr10_12634494_G_A	-0.0152486	0.617525	0.0152486	0.602211	0.00924175	0.633021	-0.000138717	0.624321	0.000138717	0.606812	0.337606	0.405762	-0.00518333	0.503303	0.00518333	0.491079	0.00307838	0.487752	-4.65402e-05	0.53379	4.65402e-05	0.519899	-0.00389666	0.51089	0.00389666	0.496361	FALSE
chr10	12634958	T	C	chr10_12634958_T_C	0.0317257	0.408727	0.0357125	0.416172	0.0267275	0.131683	0.000935837	0.299533	0.00103109	0.304083	0.570137	0.242713	0.0217124	0.277309	0.0236675	0.28222	0.0155103	0.103252	0.000644654	0.221156	0.000691368	0.224785	0.00572431	0.383854	0.00667704	0.391848	FALSE
chr10	12635305	C	T	chr10_12635305_C_T	-0.186113	0.0484764	0.186113	0.0473029	0.0276728	0.126155	-0.00541919	0.0682694	0.00541919	0.0672025	0.620123	0.216017	-0.114152	0.0395843	0.114152	0.0385736	0.0171866	0.0871497	-0.00334314	0.0525474	0.00334314	0.0516448	-0.0394334	0.0455632	0.0394334	0.0441515	FALSE
chr10	12635579	G	C	chr10_12635579_G_C	0.0677442	0.185107	0.0717825	0.189269	0.0392871	0.0629398	0.00303767	0.119013	0.0031343	0.120216	0.534846	0.262972	0.0362532	0.147476	0.0382945	0.150641	0.0209652	0.0618115	0.00160632	0.0986109	0.00165517	0.100132	0.0166204	0.145666	0.0175667	0.148921	FALSE
chr10	12656461	C	T	chr10_12656461_C_T	0.0673677	0.170216	0.0762901	0.174124	0.0140358	0.38294	0.00103372	0.224939	0.001121	0.228495	0.474521	0.296663	0.0328708	0.148976	0.0372647	0.15281	0.00666368	0.283235	0.00050473	0.188464	0.000547712	0.191922	0.0172206	0.123154	0.0193039	0.126121	FALSE
chr10	12700456	C	T	chr10_12700456_C_T	-0.0495722	0.312215	0.0495722	0.303467	0.0158985	0.323027	-0.00090361	0.310779	0.00090361	0.303423	0.281515	0.46514	-0.0139505	0.348258	0.0139505	0.33886	0.0045415	0.388502	-0.000252044	0.327798	0.000252044	0.31871	-0.0123251	0.242413	0.0123251	0.235696	FALSE
chr10	12710639	C	A	chr10_12710639_C_A	0.0103932	0.690982	0.0103932	0.705857	0.00524752	0.935056	5.70036e-05	0.774406	5.70036e-05	0.790305	0.329498	0.411662	0.00333237	0.568871	0.00333237	0.581392	0.00172883	0.635344	1.82564e-05	0.659136	1.82564e-05	0.673795	0.00261206	0.596124	0.00261206	0.610488	FALSE
chr10	12727024	C	T	chr10_12727024_C_T	0.0599418	0.220117	0.0599418	0.227059	0.0157443	0.321359	0.000965888	0.239865	0.000965888	0.246208	0.617811	0.218688	0.0371453	0.144845	0.0371453	0.149831	0.00964865	0.191846	0.000594209	0.171888	0.000594209	0.176776	0.0124649	0.200156	0.0124649	0.206931	FALSE
chr10	12742738	A	T	chr10_12742738_A_T	0.00968612	0.593435	0.0167527	0.598588	0.00860728	0.676608	7.18226e-05	0.635037	0.000140908	0.639592	0.391867	0.357946	0.00420934	0.48219	0.00702678	0.486399	0.00340277	0.464101	3.09274e-05	0.531568	5.90088e-05	0.535308	0.00247233	0.492739	0.00433968	0.496426	FALSE
chr10	12849722	T	C	chr10_12849722_T_C	-0.129173	0.097637	0.129173	0.0951592	0.0338004	0.0866643	-0.0048779	0.0881995	0.0048779	0.0865664	0.355201	0.391187	-0.0436462	0.138396	0.0436462	0.133762	0.0114718	0.155169	-0.00157142	0.105248	0.00157142	0.102652	-0.0340728	0.0654057	0.0340728	0.0636962	FALSE
chr10	13074981	T	G	chr10_13074981_T_G	0.179979	0.0489481	0.179979	0.0504886	0.0333288	0.0902798	0.0064292	0.0584539	0.0064292	0.0593689	0.726049	0.160763	0.131198	0.0304454	0.131198	0.0316066	0.0241391	0.0486474	0.00467259	0.0392309	0.00467259	0.0401498	0.0295949	0.0651661	0.0295949	0.0671487	TRUE
chr10	13075093	G	A	chr10_13075093_G_A	0.00132381	0.462973	0.0269228	0.470945	0.0130045	0.453043	-0.000229205	0.443423	0.000507079	0.452972	0.672134	0.189031	0.0017822	0.282886	0.0181709	0.287807	0.00865726	0.229399	-0.000136895	0.306729	0.000334481	0.312846	2.54061e-05	0.458649	0.00482081	0.466538	FALSE
chr10	13100386	A	T	chr10_13100386_A_T	-0.0275575	0.44297	0.0275575	0.430091	0.0167676	0.305444	-0.000496258	0.383247	0.000496258	0.371733	0.857764	0.0728976	-0.0235159	0.219335	0.0235159	0.213084	0.0143287	0.1179	-0.000421539	0.227316	0.000421539	0.220577	-0.00205789	0.68061	0.00205789	0.665711	FALSE
chr10	13108507	C	A	chr10_13108507_C_A	-0.013392	0.690263	0.013392	0.675645	0.00625775	0.846364	-9.8361e-05	0.76217	9.8361e-05	0.745654	0.637647	0.207006	-0.00887831	0.489097	0.00887831	0.477841	0.00397871	0.422911	-6.51662e-05	0.588717	6.51662e-05	0.574841	-0.00241517	0.675782	0.00241517	0.660386	FALSE
chr10	13108661	C	A	chr10_13108661_C_A	-0.0138952	0.649742	0.0138952	0.634734	0.0064732	0.818446	-8.45354e-05	0.73275	8.45354e-05	0.715394	0.553534	0.25063	-0.00792192	0.432944	0.00792192	0.422137	0.00346116	0.459997	-4.67336e-05	0.542612	4.67336e-05	0.528887	-0.00317417	0.572401	0.00317417	0.55747	FALSE
chr10	13116364	G	A	chr10_13116364_G_A	-0.0456662	0.307095	0.0456662	0.298073	0.0184057	0.25751	-0.000927115	0.275996	0.000927115	0.268244	0.629654	0.208554	-0.0300334	0.19244	0.0300334	0.186412	0.0118598	0.153046	-0.000619452	0.19415	0.000619452	0.188248	-0.00841418	0.300683	0.00841418	0.291119	FALSE
chr10	13271178	T	C	chr10_13271178_T_C	0.146126	0.065601	0.146126	0.0669441	0.0357799	0.0751998	0.00531865	0.0631593	0.00531865	0.0640391	0.528436	0.265039	0.0769119	0.0614732	0.0769119	0.0635444	0.0188238	0.0731422	0.00278726	0.0555979	0.00278726	0.0567768	0.0352002	0.0485968	0.0352002	0.0495494	FALSE
chr10	13271567	T	C	chr10_13271567_T_C	0.0345564	0.383709	0.0345564	0.394207	0.0123822	0.453534	0.000463518	0.410127	0.000463518	0.421132	0.708217	0.171749	0.0243334	0.228825	0.0243334	0.235454	0.00877492	0.215609	0.000325609	0.271009	0.000325609	0.279137	0.00608635	0.395318	0.00608635	0.407162	FALSE
chr10	13299809	T	G	chr10_13299809_T_G	0.0452149	0.27575	0.0452149	0.285161	0.0161276	0.305933	0.000728394	0.268277	0.000728394	0.276094	0.850264	0.0810836	0.0385256	0.133785	0.0385256	0.138256	0.0137067	0.120227	0.0006203	0.158669	0.0006203	0.163276	0.0035378	0.503482	0.0035378	0.517589	FALSE
chr10	13299836	G	C	chr10_13299836_G_C	-3.24618e-05	0.727221	0.00933565	0.72989	0.016609	0.293065	4.25216e-06	0.62032	0.000150138	0.621299	0.849634	0.0815278	7.09625e-05	0.434178	0.00798746	0.435538	0.0141169	0.115289	5.24958e-06	0.393944	0.000128521	0.395815	-7.46304e-05	0.849848	0.000722486	0.852804	FALSE
chr10	13299900	A	G	chr10_13299900_A_G	0.027174	0.427483	0.027174	0.44089	0.0143506	0.371186	0.000401336	0.403395	0.000401336	0.416202	0.857107	0.0755736	0.0233521	0.216958	0.0233521	0.223606	0.0123052	0.142084	0.00034496	0.240274	0.00034496	0.2479	0.00201185	0.654448	0.00201185	0.669802	FALSE
chr10	13302221	A	C	chr10_13302221_A_C	0.0112319	0.472096	0.0238646	0.478691	0.0115187	0.499927	5.05637e-05	0.475077	0.000270674	0.482812	0.896758	0.0385941	0.0099563	0.232507	0.0213912	0.235999	0.0103471	0.179646	4.40231e-05	0.280294	0.000243262	0.284882	0.000649443	0.746837	0.00134494	0.753538	FALSE
chr10	13316988	T	C	chr10_13316988_T_C	0.00511238	0.719399	0.0094784	0.725798	0.00899141	0.650266	5.09431e-05	0.711719	8.59045e-05	0.719476	0.175162	0.617898	0.000945451	0.69456	0.00169857	0.700271	0.00157484	0.658659	9.42865e-06	0.698115	1.54426e-05	0.704298	0.0013624	0.622645	0.00243263	0.628937	FALSE
chr10	13340174	G	A	chr10_13340174_G_A	-0.570625	0.00415458	0.570625	0.00396784	0.0984217	0.00502265	-0.0572567	0.00414795	0.0572567	0.00394021	0.494806	0.283837	-0.284389	0.00774869	0.284389	0.00753564	0.0485051	0.0100499	-0.0283986	0.00504139	0.0283986	0.00483401	-0.143559	0.00266113	0.143559	0.0024839	TRUE
chr10	13340754	T	C	chr10_13340754_T_C	0.0068422	0.406151	0.0309006	0.407103	0.0184421	0.256035	8.78876e-05	0.347096	0.000563763	0.348567	0.664117	0.192716	0.00398877	0.245364	0.0203005	0.246283	0.0124228	0.142359	4.70032e-05	0.235437	0.000374392	0.235949	0.00186417	0.386576	0.00627531	0.38822	FALSE
chr10	13341011	T	C	chr10_13341011_T_C	-0.00259359	0.855094	0.00488857	0.844866	0.00812429	0.710775	-1.70187e-05	0.843409	4.05341e-05	0.833152	0.624479	0.212305	-0.00147186	0.598006	0.00298409	0.5891	0.00508227	0.356296	-9.33196e-06	0.627833	2.4827e-05	0.618317	-0.000631977	0.812287	0.00100672	0.802226	FALSE
chr10	13341060	A	T	chr10_13341060_A_T	0.0321013	0.368037	0.0321013	0.379803	0.00917574	0.631702	0.000304456	0.439827	0.000304456	0.45378	0.627038	0.211017	0.0201378	0.230054	0.0201378	0.237175	0.0058014	0.323526	0.000192921	0.305897	0.000192921	0.315706	0.00672309	0.338319	0.00672309	0.350107	FALSE
chr10	13341212	C	T	chr10_13341212_C_T	-0.00151164	0.353281	0.0379067	0.350573	0.0133371	0.410002	-2.83355e-05	0.370642	0.000518644	0.367674	0.563517	0.24396	0.000761574	0.241214	0.0221988	0.239848	0.00757433	0.252296	6.75432e-06	0.272642	0.000306923	0.27035	-0.00124172	0.306838	0.00831732	0.304009	FALSE
chr10	13347291	C	T	chr10_13347291_C_T	-0.0175726	0.502193	0.0221335	0.494758	0.0149283	0.347911	-0.000230741	0.447666	0.000314666	0.440915	0.815915	0.10541	-0.0145096	0.263543	0.018222	0.259995	0.012162	0.143305	-0.000190259	0.273073	0.000258571	0.269203	-0.00162599	0.667166	0.00210553	0.659835	FALSE
chr10	13348511	C	T	chr10_13348511_C_T	0.0585984	0.232743	0.0585984	0.24006	0.021596	0.198398	0.00136461	0.204015	0.00136461	0.209491	0.94236	0.0114033	0.0552718	0.101768	0.0552718	0.105409	0.0203582	0.0654432	0.00128667	0.113071	0.00128667	0.115851	0.00213094	0.640857	0.00213094	0.655965	FALSE
chr10	13371747	T	A	chr10_13371747_T_A	-0.0150862	0.626137	0.0150862	0.610778	0.0039827	0.991516	-5.93858e-05	0.793516	5.93858e-05	0.777078	0.612041	0.219051	-0.00948238	0.391743	0.00948238	0.381011	0.00243125	0.549808	-3.71907e-05	0.575367	3.71907e-05	0.5612	-0.00306461	0.579816	0.00306461	0.564614	FALSE
chr10	13371913	G	A	chr10_13371913_G_A	0.0057077	0.673158	0.0114526	0.67821	0.00519137	0.927547	3.38798e-05	0.772041	5.99215e-05	0.777324	0.707304	0.170353	0.00382952	0.411029	0.00794457	0.41354	0.00367836	0.443614	2.30106e-05	0.543892	4.1681e-05	0.547162	0.000982899	0.66985	0.00195468	0.67453	FALSE
chr10	13382739	G	C	chr10_13382739_G_C	0.23774	0.0305397	0.23774	0.0315962	0.0515017	0.0334336	0.012768	0.0290894	0.012768	0.0294108	0.635892	0.208225	0.152018	0.0247262	0.152018	0.0258157	0.0325011	0.0259229	0.00810969	0.0228396	0.00810969	0.0234383	0.0484447	0.0292744	0.0484447	0.0302234	TRUE
chr10	13439753	C	G	chr10_13439753_C_G	-0.239721	0.0297217	0.239721	0.0289825	0.0502923	0.0352591	-0.0121731	0.0289534	0.0121731	0.0286072	0.607749	0.223447	-0.145005	0.0267316	0.145005	0.0259275	0.0306721	0.0293399	-0.00739234	0.023818	0.00739234	0.0235408	-0.0536307	0.024674	0.0536307	0.024038	TRUE
chr10	13440031	T	C	chr10_13440031_T_C	0.0380656	0.328674	0.0380656	0.339466	0.012047	0.471637	0.000488183	0.357727	0.000488183	0.369301	0.751098	0.14855	0.0286836	0.180082	0.0286836	0.185723	0.0090697	0.209423	0.000368748	0.228679	0.000368748	0.23567	0.00521619	0.403803	0.00521619	0.416981	FALSE
chr10	13440073	C	T	chr10_13440073_C_T	-0.0284885	0.422786	0.0308524	0.412979	0.0114931	0.498792	-0.000359326	0.447309	0.000385292	0.437726	0.76768	0.138875	-0.0220968	0.232405	0.0238439	0.227393	0.00883539	0.214449	-0.000279148	0.283775	0.000298339	0.277966	-0.00360925	0.518126	0.00393953	0.50692	FALSE
chr10	13440163	T	C	chr10_13440163_T_C	0.0282282	0.399587	0.0309075	0.408575	0.00855653	0.680218	0.000262031	0.476072	0.000279326	0.486829	0.796807	0.120341	0.0223866	0.214079	0.0245529	0.218512	0.0068299	0.277872	0.0002085	0.300829	0.000222484	0.306624	0.00312654	0.523399	0.00345682	0.533938	FALSE
chr10	13440260	C	A	chr10_13440260_C_A	0.014936	0.598644	0.0157217	0.609116	0.00670166	0.816989	0.000106328	0.674785	0.00011017	0.686812	0.814551	0.10783	0.0120411	0.351654	0.0126894	0.358623	0.00544951	0.337007	8.56769e-05	0.454922	8.88474e-05	0.463698	0.00141798	0.726131	0.00151008	0.736078	FALSE
chr10	13440731	G	A	chr10_13440731_G_A	-0.34238	0.0145833	0.34238	0.0141929	0.0463342	0.0434516	-0.0158858	0.0219209	0.0158858	0.0215886	0.818005	0.104173	-0.280047	0.00765413	0.280047	0.00740774	0.0377517	0.0188795	-0.0129401	0.0132201	0.0129401	0.0129493	-0.0366705	0.0485139	0.0366705	0.0472929	TRUE
chr10	13454208	T	C	chr10_13454208_T_C	0.110829	0.109435	0.110829	0.112846	0.0158013	0.321602	0.00191636	0.162017	0.00191636	0.165757	0.74465	0.129011	0.0846945	0.062857	0.0846945	0.0648616	0.0118845	0.150907	0.00148057	0.104519	0.00148057	0.10745	0.0145799	0.17279	0.0145799	0.178382	FALSE
chr10	13454244	C	A	chr10_13454244_C_A	0.0455077	0.280291	0.0455077	0.289581	0.00919207	0.634723	0.000431729	0.372709	0.000431729	0.384887	0.726024	0.141983	0.0341805	0.157264	0.0341805	0.162802	0.00680318	0.283269	0.00032917	0.242593	0.00032917	0.250262	0.00598314	0.361723	0.00598314	0.374116	FALSE
chr10	13454479	G	A	chr10_13454479_G_A	0.360655	0.0142128	0.360655	0.0149865	0.0610566	0.0226586	0.0246694	0.0164	0.0246694	0.0168702	0.673998	0.18486	0.239853	0.0119332	0.239853	0.0122475	0.0398036	0.0167303	0.0160062	0.0122871	0.0160062	0.0127371	0.0734713	0.0165291	0.0734713	0.016949	TRUE
chr10	13484000	T	C	chr10_13484000_T_C	0.0572253	0.220225	0.0572253	0.22713	0.0163721	0.309261	0.000978265	0.232353	0.000978265	0.239057	0.675717	0.186468	0.0384222	0.134438	0.0384222	0.138784	0.0109742	0.166157	0.000649967	0.158992	0.000649967	0.163791	0.0104578	0.227805	0.0104578	0.235529	FALSE
chr10	13527727	A	T	chr10_13527727_A_T	0.00886072	0.510916	0.021783	0.515921	0.00828863	0.699165	7.83929e-05	0.569985	0.000197412	0.574162	0.383527	0.364613	0.00437432	0.430507	0.00863881	0.434456	0.00317715	0.483602	3.95749e-05	0.487715	7.89907e-05	0.491856	0.00266923	0.409998	0.00584499	0.413875	FALSE
chr10	13527805	C	T	chr10_13527805_C_T	-0.0469244	0.321167	0.0469244	0.311498	0.0175525	0.276147	-0.000853221	0.304522	0.000853221	0.295493	0.424401	0.332162	-0.0202195	0.273083	0.0202195	0.265084	0.00749123	0.256962	-0.00036677	0.262739	0.00036677	0.254773	-0.0117837	0.248072	0.0117837	0.240092	FALSE
chr10	13648297	A	T	chr10_13648297_A_T	-0.00201635	0.885457	0.00382209	0.878858	0.00484044	0.954617	-1.01633e-05	0.925307	1.83555e-05	0.918634	0.599716	0.226896	-0.00113997	0.638181	0.00230684	0.633196	0.00289932	0.504801	-5.7746e-06	0.732598	1.10684e-05	0.726491	-0.000468425	0.836495	0.000839989	0.829607	FALSE
chr10	13659657	G	A	chr10_13659657_G_A	-0.0314968	0.389359	0.0354159	0.381	0.0255292	0.148346	-0.000936022	0.272542	0.000992593	0.268567	0.762864	0.139216	-0.0247644	0.214208	0.0275563	0.209851	0.0195779	0.0704539	-0.000732681	0.173354	0.000772981	0.170792	-0.00376804	0.483542	0.00442225	0.473354	FALSE
chr10	13659671	C	T	chr10_13659671_C_T	-0.0286919	0.458839	0.0286919	0.447539	0.0133541	0.407864	-0.000363232	0.452644	0.000363232	0.439666	0.771483	0.133916	-0.0215316	0.26078	0.0215316	0.253018	0.0103014	0.178403	-0.00027308	0.290789	0.00027308	0.282347	-0.00395224	0.536527	0.00395224	0.523232	FALSE
chr10	13659677	A	C	chr10_13659677_A_C	0.000319115	0.782493	0.00689985	0.790077	0.00881599	0.66039	8.67002e-06	0.776108	5.83202e-05	0.784393	0.774154	0.132347	0.000408182	0.495025	0.00520781	0.50142	0.00680619	0.278741	7.79872e-06	0.531469	4.40109e-05	0.539476	-1.11152e-05	0.816201	0.000903504	0.824292	FALSE
chr10	13659829	G	A	chr10_13659829_G_A	0.0944955	0.142	0.0944955	0.145669	0.0608006	0.0215215	0.00562923	0.0696868	0.00562923	0.0706488	0.818246	0.104116	0.0782416	0.072759	0.0782416	0.0749242	0.0496864	0.00925528	0.00465171	0.0417396	0.00465171	0.0424974	0.00887308	0.282143	0.00887308	0.291088	TRUE
chr10	13660231	C	T	chr10_13660231_C_T	-0.0735936	0.221977	0.0735936	0.215312	0.0157698	0.327764	-0.00142971	0.252551	0.00142971	0.245707	0.824822	0.100561	-0.061184	0.112402	0.061184	0.109124	0.0130309	0.133002	-0.00118901	0.152129	0.00118901	0.14802	-0.00664211	0.39598	0.00664211	0.384761	FALSE
chr10	13707539	C	T	chr10_13707539_C_T	-0.0355039	0.368718	0.0355039	0.357575	0.0148109	0.350108	-0.000535155	0.351839	0.000535155	0.341767	0.571191	0.24306	-0.0204802	0.244936	0.0204802	0.237584	0.00843105	0.223525	-0.000307596	0.257381	0.000307596	0.249512	-0.00793305	0.31772	0.00793305	0.307393	FALSE
chr10	13713263	A	G	chr10_13713263_A_G	-0.00368603	0.636287	0.0140565	0.635836	0.00695508	0.801354	-2.43166e-05	0.693522	0.000101433	0.6939	0.559063	0.249592	-0.0024047	0.433806	0.00789009	0.434264	0.00387948	0.426634	-1.60129e-05	0.517247	5.68532e-05	0.517226	-0.000839989	0.556393	0.00327262	0.556252	FALSE
chr10	13717905	A	T	chr10_13717905_A_T	-0.0167012	0.58555	0.0167012	0.570835	0.00907242	0.637683	-0.000156777	0.613377	0.000156777	0.59736	0.427145	0.330395	-0.00700034	0.439544	0.00700034	0.427535	0.00381085	0.440867	-6.37999e-05	0.493732	6.37999e-05	0.480264	-0.00430316	0.480526	0.00430316	0.4667	FALSE
chr10	13717967	A	G	chr10_13717967_A_G	0.0418026	0.207811	0.0642737	0.210914	0.0189944	0.241033	0.000884019	0.209292	0.00127041	0.212064	0.476652	0.29694	0.0223078	0.177087	0.0309128	0.180509	0.00921008	0.205286	0.000477537	0.177808	0.0006255	0.180189	0.00993379	0.160026	0.0155485	0.163083	FALSE
chr10	13718000	G	A	chr10_13718000_G_A	0.00146595	0.65769	0.0128965	0.659877	0.00739694	0.750421	-2.28014e-05	0.684086	0.000121711	0.688609	0.482838	0.293027	0.00167409	0.497641	0.0062825	0.501643	0.00349417	0.459482	-1.73303e-06	0.557031	5.64098e-05	0.560634	9.05092e-05	0.576366	0.00315512	0.579273	FALSE
chr10	13718121	A	G	chr10_13718121_A_G	0.0450728	0.29357	0.0450728	0.302902	0.00937492	0.621185	0.000461306	0.378422	0.000461306	0.389943	0.556251	0.249317	0.0255563	0.207193	0.0255563	0.213832	0.0052278	0.347982	0.00026437	0.28161	0.00026437	0.290122	0.0099322	0.248901	0.0099322	0.257534	FALSE
chr10	13718197	C	T	chr10_13718197_C_T	-0.0905202	0.143577	0.0905202	0.139437	0.0223769	0.181303	-0.00213986	0.149789	0.00213986	0.146858	0.589377	0.231408	-0.0535456	0.1073	0.0535456	0.10415	0.013255	0.12764	-0.00127082	0.115488	0.00127082	0.112979	-0.0203535	0.124196	0.0203535	0.120442	FALSE
chr10	13718236	G	T	chr10_13718236_G_T	-0.183259	0.049349	0.183259	0.048231	0.036059	0.0750954	-0.00698917	0.0542413	0.00698917	0.0533451	0.597215	0.227152	-0.110376	0.0417562	0.110376	0.0405007	0.0216429	0.0589144	-0.00421633	0.0440309	0.00421633	0.0431183	-0.0401258	0.0424922	0.0401258	0.0413378	TRUE
chr10	13718393	C	T	chr10_13718393_C_T	0.0170346	0.527125	0.0193446	0.539205	0.00773219	0.73902	0.00012459	0.597751	0.000147132	0.610991	0.602872	0.224139	0.0103219	0.341528	0.0115581	0.34955	0.00456957	0.382578	7.43257e-05	0.426959	8.63888e-05	0.436373	0.00356956	0.481843	0.00409356	0.493032	FALSE
chr10	13718439	C	A	chr10_13718439_C_A	0.0277677	0.415786	0.0277677	0.42856	0.010645	0.546373	0.000285611	0.444639	0.000285611	0.459096	0.601831	0.224951	0.0164498	0.265472	0.0164498	0.273853	0.00653724	0.291253	0.000173719	0.312229	0.000173719	0.32241	0.00583546	0.375565	0.00583546	0.386781	FALSE
chr10	13718482	C	A	chr10_13718482_C_A	0.0188759	0.534237	0.0188759	0.548592	0.00990672	0.586544	0.000216699	0.53884	0.000216699	0.55421	0.591333	0.230694	0.0108667	0.344144	0.0108667	0.354736	0.00566882	0.327777	0.000119309	0.389253	0.000119309	0.401171	0.00424917	0.469149	0.00424917	0.482127	FALSE
chr10	13718969	G	A	chr10_13718969_G_A	0.00188718	0.756523	0.0081033	0.754493	0.0062737	0.848614	5.80009e-06	0.810045	4.72416e-05	0.806856	0.399676	0.350935	0.000752314	0.587309	0.00316376	0.585485	0.00258227	0.542238	2.1331e-06	0.66288	1.88963e-05	0.659519	0.000358861	0.66409	0.00205472	0.662865	FALSE
chr10	13743382	C	T	chr10_13743382_C_T	-0.0876774	0.155817	0.0876774	0.151455	0.0224119	0.197402	-0.00248753	0.161207	0.00248753	0.157731	0.581042	0.228658	-0.0496392	0.118729	0.0496392	0.115021	0.0127619	0.139705	-0.00136104	0.126642	0.00136104	0.123054	-0.0196802	0.140789	0.0196802	0.136673	FALSE
chr10	13743438	A	G	chr10_13743438_A_G	-0.0149828	0.635132	0.0149828	0.619029	0.00759411	0.749165	-0.000126345	0.680889	0.000126345	0.663912	0.579042	0.229523	-0.00795677	0.451369	0.00795677	0.439696	0.00430713	0.401641	-6.52808e-05	0.522029	6.52808e-05	0.508567	-0.00334884	0.572381	0.00334884	0.557058	FALSE
chr10	13743643	A	T	chr10_13743643_A_T	0.034073	0.342263	0.0454924	0.346611	0.0114188	0.503558	0.000538001	0.397173	0.000643073	0.401932	0.584969	0.225832	0.0159763	0.248074	0.0230257	0.251953	0.0064493	0.292942	0.00024182	0.297647	0.000306683	0.302044	0.00791559	0.303736	0.0104117	0.306294	FALSE
chr10	13777484	C	A	chr10_13777484_C_A	-0.000992409	0.855063	0.00457332	0.851732	0.0113024	0.507809	-1.10051e-05	0.810459	4.97849e-05	0.80626	0.457699	0.308035	-0.000295134	0.670545	0.00198972	0.667276	0.00515242	0.352577	-3.34765e-06	0.648673	2.16631e-05	0.64572	-0.000277879	0.794138	0.00110358	0.790365	FALSE
chr10	13777528	A	G	chr10_13777528_A_G	0.0237169	0.457351	0.0237169	0.471166	0.0135371	0.403734	0.000342427	0.424362	0.000342427	0.437457	0.484974	0.290749	0.0114388	0.32781	0.0114388	0.337214	0.00661408	0.289088	0.000165749	0.329924	0.000165749	0.340316	0.00582117	0.372147	0.00582117	0.38426	FALSE
chr10	13777569	A	T	chr10_13777569_A_T	-0.0714472	0.191993	0.0714472	0.186542	0.0309653	0.107122	-0.0025236	0.141612	0.0025236	0.138274	0.506958	0.2775	-0.0364578	0.156596	0.0364578	0.15116	0.0158069	0.102613	-0.00129659	0.119873	0.00129659	0.117063	-0.0172222	0.146833	0.0172222	0.142293	FALSE
chr10	13777616	A	G	chr10_13777616_A_G	0.103026	0.114901	0.103026	0.118357	0.02606	0.14375	0.00291613	0.115263	0.00291613	0.117844	0.568727	0.24379	0.0593082	0.090131	0.0593082	0.0928446	0.014889	0.109406	0.00168482	0.0914903	0.00168482	0.0933698	0.0237547	0.0892743	0.0237547	0.0924843	FALSE
chr10	13777825	G	C	chr10_13777825_G_C	0.00816657	0.705943	0.0103795	0.711963	0.00946919	0.618066	8.48557e-05	0.693984	0.000101921	0.701428	0.67695	0.188107	0.0057041	0.459599	0.00709397	0.463979	0.00645049	0.291446	5.91658e-05	0.492516	6.99371e-05	0.498115	0.00138781	0.69363	0.00181971	0.699303	FALSE
chr10	13777927	C	T	chr10_13777927_C_T	-0.0184375	0.570565	0.0184375	0.556307	0.0129117	0.427474	-0.000241838	0.526401	0.000241838	0.510574	0.717905	0.166416	-0.0130776	0.333867	0.0130776	0.324184	0.00928274	0.201617	-0.000171634	0.347017	0.000171634	0.336428	-0.00301856	0.584767	0.00301856	0.570685	FALSE
chr10	13778008	G	T	chr10_13778008_G_T	-0.0164544	0.524556	0.0224775	0.516377	0.0130958	0.420345	-0.000222125	0.494342	0.000279862	0.484973	0.730548	0.159489	-0.011688	0.303339	0.0161678	0.297459	0.00953674	0.195463	-0.000157968	0.322895	0.000200912	0.316518	-0.00263271	0.562649	0.00344888	0.554003	FALSE
chr10	13778237	A	T	chr10_13778237_A_T	0.0477381	0.303453	0.0547901	0.305769	0.0138733	0.396677	0.000922399	0.33193	0.000984288	0.333325	0.756381	0.144838	0.0360601	0.172665	0.0412388	0.174381	0.0105396	0.177207	0.000696546	0.215796	0.000742137	0.216777	0.00661829	0.375942	0.0076123	0.378642	FALSE
chr10	13778238	A	T	chr10_13778238_A_T	-0.0998161	0.127003	0.0998161	0.123598	0.0239247	0.161997	-0.00252449	0.129892	0.00252449	0.127248	0.748948	0.149084	-0.074931	0.0722751	0.074931	0.0704521	0.0178926	0.0802431	-0.00189481	0.0844632	0.00189481	0.0828331	-0.0141814	0.180319	0.0141814	0.174458	FALSE
chr10	13778239	A	T	chr10_13778239_A_T	-0.144986	0.0748321	0.144986	0.0729683	0.0363423	0.072547	-0.00546021	0.0674503	0.00546021	0.0666124	0.74851	0.149288	-0.108204	0.0438871	0.108204	0.0426604	0.027084	0.0374646	-0.004061	0.0441949	0.004061	0.043529	-0.0212697	0.111771	0.0212697	0.108523	TRUE
chr10	13778246	A	C	chr10_13778246_A_C	0.0147499	0.579026	0.0187006	0.584834	0.0143587	0.369384	0.000237588	0.516626	0.000298363	0.521544	0.747708	0.149693	0.0110612	0.346489	0.0141046	0.3487	0.0107525	0.170162	0.000178954	0.341828	0.000225763	0.343938	0.0019388	0.639723	0.0024501	0.64586	FALSE
chr10	13778306	A	G	chr10_13778306_A_G	0.031608	0.268864	0.0484751	0.274435	0.0333141	0.0864213	0.0011481	0.169571	0.00165934	0.171986	0.719761	0.165242	0.0236511	0.154194	0.0348648	0.157492	0.0240769	0.0473166	0.000859881	0.112821	0.00119977	0.114	0.00482398	0.307011	0.00777744	0.313877	FALSE
chr10	13778309	G	A	chr10_13778309_G_A	-0.0140359	0.633343	0.0147079	0.622753	0.00766262	0.739569	-0.000113595	0.681815	0.000118144	0.670258	0.711331	0.16981	-0.00989877	0.388608	0.0103939	0.381445	0.00537097	0.341639	-7.85796e-05	0.47522	8.19311e-05	0.4663	-0.00215317	0.661041	0.00224526	0.650106	FALSE
chr10	13778420	C	A	chr10_13778420_C_A	0.00149357	0.756286	0.00833672	0.755238	0.00683353	0.808664	3.39095e-06	0.78906	5.44301e-05	0.787738	0.668395	0.192299	0.000889021	0.481045	0.00553707	0.480015	0.00456001	0.382032	1.52055e-06	0.559876	3.60837e-05	0.558181	0.000287407	0.724715	0.00156724	0.724178	FALSE
chr10	13787394	A	G	chr10_13787394_A_G	0.0121314	0.518685	0.0214708	0.524448	0.0145466	0.381432	0.000283442	0.470781	0.000389094	0.474785	0.907434	0.0276224	0.0107306	0.262767	0.0195018	0.265118	0.0131697	0.135056	0.000252916	0.279034	0.000352064	0.281028	0.00071931	0.803468	0.00101148	0.810554	FALSE
chr10	13787675	T	C	chr10_13787675_T_C	-0.00746083	0.700433	0.0113896	0.695086	0.00394786	0.989242	-3.20203e-05	0.833851	4.6629e-05	0.829809	0.824906	0.0932229	-0.00640444	0.412981	0.00954044	0.409766	0.00326919	0.473883	-2.75965e-05	0.593519	3.92505e-05	0.589739	-0.000458898	0.816374	0.000970195	0.813248	FALSE
chr10	13787763	T	A	chr10_13787763_T_A	0.00145839	0.930189	0.00205646	0.93499	0.0033909	0.998505	5.86947e-06	0.961663	7.65427e-06	0.968201	0.772223	0.131321	0.00113736	0.722167	0.00160458	0.724375	0.00263094	0.529616	4.61136e-06	0.825023	6.0067e-06	0.82768	0.000163552	0.940442	0.00023977	0.943277	FALSE
chr10	13806388	T	C	chr10_13806388_T_C	0.0141434	0.595595	0.0151535	0.607933	0.0150561	0.341949	0.000209678	0.517801	0.000226862	0.529911	0.257346	0.493269	0.00331876	0.554674	0.00360127	0.565096	0.003871	0.4286	4.90207e-05	0.499254	5.38271e-05	0.509532	0.00361878	0.499954	0.00386649	0.511963	FALSE
chr10	13819946	A	G	chr10_13819946_A_G	-0.0202243	0.560225	0.0202243	0.546599	0.00677096	0.790418	-0.000174242	0.651963	0.000174242	0.637031	0.521751	0.268422	-0.0111597	0.394701	0.0111597	0.384567	0.00360201	0.460285	-9.58394e-05	0.497813	9.58394e-05	0.485791	-0.00454769	0.48824	0.00454769	0.476046	FALSE
chr10	13820100	C	T	chr10_13820100_C_T	-0.0253121	0.47231	0.0253121	0.458558	0.0103722	0.560248	-0.000277863	0.49844	0.000277863	0.48315	0.586209	0.233526	-0.0149214	0.30511	0.0149214	0.296168	0.00617447	0.306272	-0.000166229	0.353623	0.000166229	0.342868	-0.00575289	0.407819	0.00575289	0.394481	FALSE
chr10	13820259	G	A	chr10_13820259_G_A	0.0100424	0.10699	0.115054	0.107546	0.0232107	0.177615	-0.000299971	0.125219	0.00289857	0.125984	0.659444	0.196237	0.00487167	0.0725133	0.0764493	0.0726871	0.0152424	0.105942	-0.000260879	0.0894907	0.00191425	0.0898542	0.00308525	0.106616	0.0228226	0.106849	FALSE
chr10	13820432	T	G	chr10_13820432_T_G	0.0128396	0.603596	0.0162972	0.613844	0.0295668	0.112945	0.000484419	0.394294	0.000579969	0.402319	0.648873	0.202012	0.00859876	0.382581	0.0108971	0.390069	0.0193568	0.0721691	0.000327239	0.270038	0.000390754	0.276148	0.00236594	0.585432	0.00296934	0.59615	FALSE
chr10	13821070	A	C	chr10_13821070_A_C	0.0531304	0.3306	0.0531304	0.338897	0.0127389	0.451791	0.00109893	0.363623	0.00109893	0.373136	0.505583	0.279418	0.0252951	0.259144	0.0252951	0.266903	0.0061618	0.309689	0.000517043	0.292838	0.000517043	0.301262	0.012757	0.273035	0.012757	0.280233	FALSE
chr10	13821241	G	A	chr10_13821241_G_A	-0.0541015	0.207197	0.0722155	0.206887	0.0141336	0.383005	-0.000957857	0.262206	0.00121787	0.262007	0.423374	0.335698	-0.0299576	0.184361	0.0366882	0.183592	0.00636708	0.303499	-0.000543274	0.225052	0.000640468	0.224657	-0.0130016	0.161302	0.0175937	0.160641	FALSE
chr10	13862451	T	C	chr10_13862451_T_C	0.00898569	0.716028	0.00985317	0.727672	0.00810658	0.710136	6.28361e-05	0.749845	7.34809e-05	0.761958	0.31872	0.422428	0.00260098	0.617443	0.00292908	0.62723	0.00260509	0.536716	1.75907e-05	0.655733	2.16169e-05	0.665795	0.00229766	0.624794	0.00249774	0.636127	FALSE
chr10	13890627	T	C	chr10_13890627_T_C	-0.00888958	0.565688	0.0179959	0.559183	0.00572865	0.897383	-3.94307e-05	0.680667	0.000104999	0.673071	0.280701	0.467235	-0.00290134	0.50824	0.00513324	0.502545	0.00158904	0.656402	-1.37008e-05	0.608852	2.96058e-05	0.602534	-0.00247709	0.459769	0.00463026	0.454201	FALSE
chr10	13890874	C	T	chr10_13890874_C_T	0.0494993	0.256563	0.0494993	0.26507	0.0151718	0.363783	0.000901822	0.274585	0.000901822	0.28258	0.463033	0.304428	0.0238274	0.207577	0.0238274	0.214185	0.00732114	0.266722	0.000450473	0.225251	0.000450473	0.231401	0.0122696	0.197619	0.0122696	0.20451	FALSE
chr10	13890963	G	A	chr10_13890963_G_A	-0.178865	0.0504314	0.178865	0.0491867	0.0443814	0.0485979	-0.008378	0.0450631	0.008378	0.0445573	0.533725	0.263154	-0.0965598	0.0504713	0.0965598	0.0486076	0.0237352	0.0497047	-0.00454395	0.0408673	0.00454395	0.0400239	-0.0437842	0.0357724	0.0437842	0.0349289	TRUE
chr10	13891290	C	G	chr10_13891290_C_G	-0.00434463	0.828395	0.00598021	0.81919	0.0054574	0.924066	-2.26184e-05	0.878709	3.20751e-05	0.869512	0.748811	0.149841	-0.00331777	0.554819	0.00451966	0.546147	0.00407904	0.412436	-1.7241e-05	0.658836	2.41903e-05	0.649219	-0.000519237	0.853545	0.000786001	0.843654	FALSE
chr10	13891429	A	C	chr10_13891429_A_C	0.00300069	0.68861	0.0116951	0.694509	0.00727584	0.772489	3.97466e-05	0.726999	9.16581e-05	0.734065	0.795614	0.120885	0.00246728	0.421983	0.00935331	0.42623	0.00578059	0.322612	3.2189e-05	0.503019	7.33051e-05	0.508329	0.000320752	0.764531	0.00129889	0.770191	FALSE
chr10	13891562	A	C	chr10_13891562_A_C	-0.121417	0.0967941	0.121417	0.0946574	0.0389858	0.0667021	-0.00537723	0.0769023	0.00537723	0.0755474	0.817665	0.105676	-0.0993502	0.0498567	0.0993502	0.0484207	0.0318946	0.0287461	-0.00440648	0.046448	0.00440648	0.0455602	-0.0118758	0.218613	0.0118758	0.21138	TRUE
chr10	13942942	C	A	chr10_13942942_C_A	0.0648396	0.22645	0.0661257	0.230648	0.020286	0.220844	0.00122341	0.232202	0.0012566	0.235547	0.466945	0.301794	0.027846	0.207115	0.0286644	0.212086	0.0097757	0.193714	0.000527888	0.203474	0.000549011	0.206972	0.0156787	0.174182	0.0159614	0.17779	FALSE
chr10	13943024	G	C	chr10_13943024_G_C	0.0652161	0.245064	0.0652161	0.251341	0.0196837	0.23159	0.00159125	0.237824	0.00159125	0.244348	0.439888	0.320315	0.0272945	0.223527	0.0272945	0.230664	0.00855399	0.224135	0.000673936	0.212383	0.000673936	0.218338	0.0162567	0.190764	0.0162567	0.195688	FALSE
chr10	13993266	G	A	chr10_13993266_G_A	0.0211972	0.509572	0.0211972	0.522934	0.00585233	0.88587	0.000140146	0.625533	0.000140146	0.641073	0.328709	0.416764	0.00684758	0.441638	0.00684758	0.453071	0.00192908	0.611938	4.50279e-05	0.5433	4.50279e-05	0.557281	0.00549725	0.407429	0.00549725	0.41929	FALSE
chr10	13993502	A	G	chr10_13993502_A_G	0.0438119	0.289918	0.0438119	0.2989	0.0190644	0.234965	0.000853145	0.252349	0.000853145	0.259535	0.417922	0.340522	0.018006	0.252333	0.018006	0.260065	0.00790314	0.241661	0.00034922	0.226284	0.00034922	0.233507	0.0113359	0.21278	0.0113359	0.220198	FALSE
chr10	13993543	G	C	chr10_13993543_G_C	-0.210036	0.0423567	0.210036	0.0411226	0.0872258	0.00806047	-0.0207213	0.0200349	0.0207213	0.0196383	0.412433	0.344683	-0.0873534	0.0621666	0.0873534	0.0605372	0.0353119	0.0228546	-0.00849318	0.0257478	0.00849318	0.0250858	-0.0538339	0.0268572	0.0538339	0.0261097	TRUE
chr10	13993633	A	C	chr10_13993633_A_C	0.0126026	0.6419	0.0126026	0.656509	0.00971286	0.598889	0.000118741	0.635022	0.000118741	0.652342	0.426626	0.334156	0.00534389	0.491622	0.00534389	0.503249	0.00429087	0.405933	5.21909e-05	0.510825	5.21909e-05	0.524253	0.0032234	0.543699	0.0032234	0.557481	FALSE
chr10	13993837	T	G	chr10_13993837_T_G	0.047051	0.274447	0.047051	0.28292	0.0104294	0.553838	0.000529325	0.344303	0.000529325	0.354568	0.396799	0.357798	0.0198097	0.246259	0.0198097	0.254238	0.00431427	0.406543	0.000229915	0.298123	0.000229915	0.307918	0.0120822	0.201791	0.0120822	0.209026	FALSE
chr10	13994037	C	T	chr10_13994037_C_T	-0.00479749	0.722902	0.00988955	0.717391	0.00557656	0.898629	-3.78991e-05	0.795079	6.21552e-05	0.78893	0.323736	0.422249	-0.0016974	0.610125	0.00311189	0.605197	0.00179851	0.628409	-1.21849e-05	0.691187	1.8948e-05	0.686108	-0.00116709	0.636275	0.00244375	0.630358	FALSE
chr10	14008696	C	T	chr10_14008696_C_T	-0.00946085	0.744727	0.00946085	0.729769	0.0118624	0.48014	-0.000112373	0.706932	0.000112373	0.690751	0.611298	0.220389	-0.00556689	0.547329	0.00556689	0.534699	0.00735219	0.261246	-6.73037e-05	0.546362	6.73037e-05	0.533403	-0.00225956	0.682347	0.00225956	0.667978	FALSE
chr10	14008771	A	C	chr10_14008771_A_C	-0.038937	0.350604	0.038937	0.34008	0.0135446	0.416396	-0.000645462	0.359798	0.000645462	0.349862	0.617071	0.217802	-0.0237622	0.224789	0.0237622	0.218598	0.00827835	0.234871	-0.000389845	0.256062	0.000389845	0.2493	-0.00838243	0.308904	0.00838243	0.298981	FALSE
chr10	14009067	C	A	chr10_14009067_C_A	-0.0301479	0.382056	0.0369555	0.376045	0.0191884	0.239677	-0.000748875	0.326529	0.000863089	0.321537	0.714483	0.168109	-0.0211674	0.227994	0.0261774	0.223359	0.0137017	0.122377	-0.000528031	0.2167	0.000612086	0.213012	-0.0056084	0.402168	0.00658336	0.394053	FALSE
chr10	14009210	T	C	chr10_14009210_T_C	0.0238827	0.435503	0.0281513	0.444636	0.0177575	0.264419	0.000382497	0.369949	0.000475556	0.377711	0.780064	0.130375	0.0186462	0.236885	0.0220212	0.24202	0.0138884	0.11883	0.000299078	0.23202	0.000372654	0.236746	0.00284707	0.543501	0.00330438	0.554572	FALSE
chr10	14009228	C	T	chr10_14009228_C_T	0.0211517	0.508162	0.0211517	0.522173	0.0121525	0.462368	0.000272263	0.486414	0.000272263	0.50083	0.787681	0.12565	0.0165966	0.278986	0.0165966	0.287529	0.00960522	0.196854	0.000214205	0.308393	0.000214205	0.317905	0.00252949	0.606734	0.00252949	0.621756	FALSE
chr10	14009249	A	G	chr10_14009249_A_G	-0.0245356	0.477415	0.0245356	0.464181	0.00976223	0.590444	-0.000232504	0.522227	0.000232504	0.50661	0.792097	0.122545	-0.0195464	0.255203	0.0195464	0.247387	0.00771489	0.247797	-0.000184985	0.32812	0.000184985	0.318032	-0.00262794	0.613491	0.00262794	0.598428	FALSE
chr10	14009352	A	G	chr10_14009352_A_G	0.0641338	0.208859	0.0641338	0.216102	0.0175407	0.271364	0.00119399	0.217106	0.00119399	0.223665	0.829239	0.0967858	0.0534076	0.103903	0.0534076	0.107814	0.0145778	0.11107	0.000995897	0.130768	0.000995897	0.134432	0.00564333	0.38591	0.00564333	0.397744	FALSE
chr10	14009527	T	G	chr10_14009527_T_G	-0.0003907	0.395627	0.0333764	0.39721	0.0114636	0.500752	4.58908e-05	0.42399	0.000401666	0.426596	0.853923	0.0779434	-0.000177549	0.200276	0.0283964	0.201339	0.00979384	0.189658	4.0713e-05	0.256175	0.000341925	0.25744	-0.000149261	0.612969	0.00263271	0.615655	FALSE
chr10	14010027	A	G	chr10_14010027_A_G	0.00102205	0.52035	0.0228893	0.521809	0.0113184	0.509374	7.87095e-05	0.536501	0.000291597	0.537854	0.800624	0.117437	0.000627858	0.319438	0.0181743	0.320319	0.00902933	0.209105	6.04941e-05	0.364511	0.0002306	0.366361	0.000354098	0.632592	0.00256125	0.635712	FALSE
chr10	14010054	C	T	chr10_14010054_C_T	-0.011384	0.680347	0.0119987	0.671575	0.00592841	0.876233	-8.29334e-05	0.752784	8.56357e-05	0.743075	0.78459	0.127837	-0.00892023	0.412172	0.00938968	0.405995	0.00464535	0.381749	-6.47279e-05	0.52698	6.67917e-05	0.519153	-0.00136558	0.758148	0.00143862	0.749573	FALSE
chr10	14016020	T	G	chr10_14016020_T_G	-0.0101392	0.692404	0.0121963	0.685832	0.00511994	0.940835	-5.50382e-05	0.796426	6.37267e-05	0.790093	0.320474	0.420446	-0.00300719	0.597498	0.00373744	0.592993	0.00161644	0.651874	-1.63061e-05	0.698237	1.94055e-05	0.693497	-0.0024501	0.600871	0.00304079	0.59455	FALSE
chr10	14016075	G	C	chr10_14016075_G_C	0.0288096	0.294043	0.0457638	0.298912	0.0130867	0.433898	0.000342514	0.329595	0.000653322	0.335637	0.353213	0.388332	0.00929319	0.282618	0.0161231	0.287555	0.00486081	0.376187	0.000118466	0.30469	0.000243673	0.309453	0.00696286	0.218972	0.011682	0.223251	FALSE
chr10	14022209	C	T	chr10_14022209_C_T	-0.110816	0.0988573	0.122985	0.0976331	0.0264218	0.141664	-0.00339926	0.107639	0.00360079	0.106651	0.224501	0.541923	-0.0287945	0.200768	0.0306343	0.196481	0.0060476	0.320818	-0.000857202	0.163506	0.000887671	0.16108	-0.0271401	0.0711467	0.0302206	0.0700033	FALSE
chr10	14022218	T	A	chr10_14022218_T_A	0.800172	0.00118299	0.800172	0.00120235	0.104425	0.00429149	0.0848635	0.00179547	0.0848635	0.00185765	0.427991	0.329931	0.346361	0.00450749	0.346361	0.00471225	0.0444306	0.0126851	0.0364369	0.00321212	0.0364369	0.00331211	0.203433	0.000686308	0.203433	0.000782751	TRUE
chr10	14023636	A	G	chr10_14023636_A_G	-0.0771984	0.18399	0.0771984	0.178541	0.0239613	0.173134	-0.00214404	0.168255	0.00214404	0.164259	0.421392	0.332251	-0.0325687	0.177159	0.0325687	0.171183	0.0100955	0.186638	-0.000902267	0.158119	0.000902267	0.153528	-0.0195246	0.129751	0.0195246	0.125932	FALSE
chr10	14024086	C	T	chr10_14024086_C_T	-0.0067802	0.737572	0.00973564	0.729744	0.00740495	0.764112	-5.35927e-05	0.768967	7.52952e-05	0.760834	0.52093	0.270031	-0.00351569	0.53419	0.00502163	0.528184	0.00382942	0.430304	-2.75846e-05	0.594459	3.86196e-05	0.588162	-0.00164187	0.665502	0.00227385	0.658077	FALSE
chr10	14032544	T	C	chr10_14032544_T_C	-0.0826728	0.196913	0.0827385	0.192649	0.0232911	0.183381	-0.0025544	0.203561	0.00255568	0.200299	0.744658	0.15201	-0.0605361	0.124735	0.060587	0.122074	0.0172705	0.0905508	-0.0018654	0.142297	0.00186639	0.139662	-0.0127173	0.242779	0.0127205	0.2377	FALSE
chr10	14032698	C	G	chr10_14032698_C_G	-0.00310662	0.493771	0.0231674	0.48871	0.018516	0.246807	-8.55536e-05	0.417169	0.000427933	0.411699	0.733104	0.158711	-0.0025341	0.297079	0.0170181	0.293765	0.0135823	0.122537	-6.73731e-05	0.278092	0.00031457	0.274678	-0.000133382	0.539209	0.00362037	0.536012	FALSE
chr10	14173495	C	T	chr10_14173495_C_T	-0.0146157	0.635619	0.0146157	0.621433	0.00675244	0.816326	-9.49505e-05	0.712731	9.49505e-05	0.69569	0.526722	0.265891	-0.00796086	0.43802	0.00796086	0.426901	0.0035373	0.451232	-5.14365e-05	0.534167	5.14365e-05	0.520407	-0.00340601	0.556932	0.00340601	0.543328	FALSE
chr10	14174413	T	A	chr10_14174413_T_A	-0.00515713	0.366632	0.0386682	0.372411	0.0106198	0.546613	-0.000104602	0.414051	0.000456264	0.421894	0.29476	0.448305	-0.00220022	0.363155	0.0119327	0.368687	0.00317055	0.481014	-3.8804e-05	0.394328	0.000142066	0.401087	-0.00106547	0.285304	0.00976388	0.290696	FALSE
chr10	14174415	A	C	chr10_14174415_A_C	-0.031199	0.334881	0.0401183	0.32996	0.0120452	0.468234	-0.00044769	0.365474	0.000527421	0.360748	0.289453	0.454673	-0.00963593	0.344541	0.0120566	0.340132	0.00352435	0.453798	-0.000137938	0.361246	0.000159577	0.356067	-0.00794099	0.251717	0.0103387	0.24817	FALSE
chr10	14174562	A	G	chr10_14174562_A_G	0.0312305	0.354407	0.0352413	0.363328	0.0111076	0.518292	0.000358157	0.394902	0.000395452	0.403961	0.216692	0.551445	0.00719407	0.409032	0.0078557	0.417912	0.00245283	0.54925	8.31594e-05	0.420765	8.93117e-05	0.430344	0.00804421	0.27246	0.00898106	0.279835	FALSE
chr10	14184653	G	A	chr10_14184653_G_A	-0.016395	0.594506	0.016395	0.580003	0.0114455	0.500147	-0.000184569	0.569749	0.000184569	0.553462	0.536374	0.25969	-0.00867468	0.406482	0.00867468	0.395685	0.00612355	0.306804	-9.79789e-05	0.422125	9.79789e-05	0.410284	-0.00385379	0.519976	0.00385379	0.506106	FALSE
chr10	14185290	C	T	chr10_14185290_C_T	0.191382	0.0483016	0.191382	0.0491988	0.0371496	0.0773733	0.00800463	0.053875	0.00800463	0.054846	0.711709	0.168228	0.137197	0.0310218	0.137197	0.031727	0.0266331	0.0434567	0.00575102	0.0369352	0.00575102	0.0377033	0.0320323	0.0609093	0.0320323	0.0624059	TRUE
chr10	14185492	T	C	chr10_14185492_T_C	-0.00553879	0.650455	0.0143611	0.64846	0.0269331	0.130222	-0.000136897	0.472668	0.000347296	0.471954	0.603416	0.224882	-0.00286973	0.452326	0.00822735	0.450876	0.0163315	0.0925974	-7.1849e-05	0.345373	0.000199816	0.344233	-0.00131318	0.585254	0.00327897	0.582621	FALSE
chr10	14185499	T	C	chr10_14185499_T_C	-0.014663	0.561766	0.0191688	0.555877	0.0238122	0.166455	-0.000310416	0.417046	0.000411883	0.414634	0.599385	0.226969	-0.00874247	0.37132	0.0114522	0.368187	0.0143438	0.114882	-0.000185844	0.29897	0.000247006	0.297157	-0.00317735	0.505782	0.00412055	0.4997	FALSE
chr10	14185503	G	A	chr10_14185503_G_A	-0.00687535	0.64846	0.0140552	0.644936	0.011856	0.479363	-8.59662e-05	0.611813	0.00020021	0.609368	0.598647	0.227406	-0.0040447	0.446915	0.0084761	0.444377	0.00721429	0.26771	-5.21896e-05	0.452384	0.00012268	0.450119	-0.00134335	0.596457	0.00301062	0.592148	FALSE
chr10	14185551	G	A	chr10_14185551_G_A	-0.0168456	0.6194	0.0187321	0.609716	0.0126218	0.449123	-0.000313602	0.594013	0.000336235	0.585791	0.573702	0.240056	-0.00882591	0.44637	0.00995507	0.439732	0.00716526	0.269288	-0.000162859	0.447278	0.000176405	0.441028	-0.00412373	0.547051	0.00457151	0.537892	FALSE
chr10	14185577	G	A	chr10_14185577_G_A	-0.0420099	0.339059	0.0420099	0.329736	0.0112768	0.509676	-0.000519678	0.387398	0.000519678	0.376124	0.562464	0.246356	-0.0240369	0.232049	0.0240369	0.2247	0.00636489	0.295914	-0.000297794	0.28464	0.000297794	0.275974	-0.00946854	0.286327	0.00946854	0.277776	FALSE
chr10	14185604	G	A	chr10_14185604_G_A	-0.0235384	0.52525	0.0235384	0.51252	0.00742086	0.759344	-0.000218062	0.605279	0.000218062	0.590429	0.552618	0.251443	-0.0128112	0.36281	0.0128112	0.352839	0.00411632	0.416978	-0.000119525	0.455286	0.000119525	0.442678	-0.00547978	0.450453	0.00547978	0.438437	FALSE
chr10	14185650	C	T	chr10_14185650_C_T	-0.141294	0.0745367	0.141294	0.0726161	0.0269126	0.133346	-0.00407571	0.0882435	0.00407571	0.0867424	0.53436	0.261431	-0.0770603	0.0685635	0.0770603	0.0663626	0.0145895	0.112661	-0.00225463	0.0748594	0.00225463	0.0733624	-0.0342744	0.0542612	0.0342744	0.0530765	FALSE
chr10	14185804	G	A	chr10_14185804_G_A	-0.0674708	0.192993	0.0674708	0.187365	0.0151186	0.339789	-0.00102391	0.228721	0.00102391	0.222833	0.479793	0.293102	-0.0323256	0.165881	0.0323256	0.16102	0.00731198	0.259217	-0.000494244	0.192782	0.000494244	0.187489	-0.0171507	0.139151	0.0171507	0.134749	FALSE
chr10	14185809	A	G	chr10_14185809_A_G	-0.0103475	0.541635	0.0191471	0.532377	0.00787456	0.729807	-8.45251e-05	0.59806	0.000151398	0.587753	0.478646	0.293712	-0.00471842	0.381456	0.00934307	0.374885	0.00378712	0.431883	-3.91496e-05	0.454394	7.42948e-05	0.447107	-0.00277244	0.441045	0.00484304	0.433253	FALSE
chr10	14185848	C	T	chr10_14185848_C_T	0.0341704	0.368221	0.0341704	0.379037	0.0161936	0.307182	0.000547284	0.331913	0.000547284	0.342599	0.477508	0.294668	0.0155553	0.279838	0.0155553	0.289013	0.00779517	0.24324	0.000250395	0.26726	0.000250395	0.27642	0.00869841	0.281049	0.00869841	0.289982	FALSE
chr10	14185909	G	T	chr10_14185909_G_T	0.0194086	0.385585	0.0351164	0.388993	0.0177727	0.28799	0.000662201	0.342061	0.00079107	0.344896	0.474213	0.297171	0.0110227	0.291487	0.0170654	0.295097	0.00888148	0.221561	0.000351833	0.273096	0.000402164	0.276093	0.00478429	0.299561	0.00885561	0.302569	FALSE
chr10	14186070	A	T	chr10_14186070_A_T	0.00121009	0.754165	0.00816639	0.755497	0.0107676	0.536633	2.32802e-05	0.695118	8.87158e-05	0.69754	0.459995	0.30644	0.00039532	0.546363	0.00373583	0.546929	0.00500555	0.359494	9.39505e-06	0.538448	4.0882e-05	0.540536	0.000268352	0.656116	0.00209124	0.656966	FALSE
chr10	14186401	G	A	chr10_14186401_G_A	0.00254108	0.523592	0.0204266	0.522939	0.0284875	0.122784	9.63224e-05	0.332339	0.000580523	0.33037	0.397715	0.351044	0.00133593	0.409852	0.00813057	0.408714	0.0112358	0.163204	5.13211e-05	0.292848	0.000230302	0.291361	0.000589104	0.422043	0.00518126	0.420831	FALSE
chr10	14197066	C	G	chr10_14197066_C_G	0.429368	0.00798542	0.429368	0.00829911	0.100333	0.00465524	0.0439414	0.00583756	0.0439414	0.00598745	0.668138	0.193325	0.285765	0.00696852	0.285765	0.00719864	0.0669363	0.00369892	0.0292122	0.00451124	0.0292122	0.00459086	0.089069	0.00845855	0.089069	0.00865601	TRUE
[truncated: 158,594 more rows]

## Sheet: Supplementary Table 2
Supplementary Table 2: MoDiSCo's De Novo TF-Mmotif patterns in CD4+ T cells.
[truncated: 37 more rows]

## Sheet: Supplementary Table 3
Supplementary Table 3: Variant Disrupted TF-Motif instances
[truncated: 5,297 more rows]

## Sheet: Supplementary Table 4
Supplementary Table 4: List of GWAS Studies used for colocalization Analysis
[truncated: 104 more rows]

[truncated: 2 more sheets: Supplementary Table 5, Supplementary Table 6]
